# Supplementary material for: Genotype–phenotype investigation of 35 patients from 11 unrelated families with camptodactyly–arthropathy–coxa vara–pericarditis (CACP) syndrome
Source: Mol Genet Genomic Med. 2018 Feb 4;6(2):230–48. doi: 10.1002/mgg3.364 (PMC5902402; doi:10.1002/mgg3.364)
Supplement: Supplementary file 1 [file MGG3-6-230-s001.xlsx]

## Sheet: Appendix1
	Q-PCR primers on PRG4 gene
	chromosomal position (hg19)	amplicon lengh (bp)	Forward Primer name	Forward Primer sequence	Reverse Primer name	Reverse Primer sequence	R^2
	>chr1:186296900+186296970	71	QPRGex1F	TACCTGTTGTTGCTGCTGTC	QPRGex1R	TGTTCGATGGTTAAGCTACCTTG	0.996
	>chr1:186297534+186297653	120	QPRGex1I1F	AGTTCTCCCAAAACAGGTCCTG	QPRGex1I1R	TTAATCCCCCTAGATGGCATGC	0.991
	>chr1:186269414+186269483	70	QPRGex1_2F	CTCGTGCAGTGCTGTGAGAC	QPRGex1_2R	AGTGATACAGTGGGAAAACAGC	0.99756
	>chr1:186274212+186274289	78	QPRGex4_5F	ACAGGAAATTAGTGCCAAGCG	QPRGex4_5r	TTCCACAGTCCTGCTACAGC	0.99756
	>chr1:186278481+186278617	137	QPRGex5_6F	GCATATGTGTGTCTGTGAGCAG	QPRGex5_6R	ATTGCCCTCCCTTTGGGTTAG	0.995
	>chr1:186280982+186281066	85	QPRGex8_9F	TGCATGTCATCCTTGCACAAG	QPRGex8_9R	TGACAAGTGCTCAGTTTGGC	0.994189
	Q-PCR primers for normalisation
	chromosomal position (hg19)	amplicon lengh (bp)	Forward Primer name	Forward Primer sequence	Reverse Primer name	Reverse Primer sequence	R^2
	>chr16:49626443+49626558	116	chr16F	GCTACATTCCAAGGGAGCTG	chr16R	GGTAGATGGATTTGCCCTTC	0.997942
	>chr11:119089173+119089302	130	chr11F	TTCCTTCCCTGAAGGGATTC	chr11R	AGGGCACCACACTCTCCTATC	0.996304
