# Supplementary material for: Genotype–phenotype investigation of 35 patients from 11 unrelated families with camptodactyly–arthropathy–coxa vara–pericarditis (CACP) syndrome
Source: Mol Genet Genomic Med. 2018 Feb 4;6(2):230–48. doi: 10.1002/mgg3.364 (PMC5902402; doi:10.1002/mgg3.364)
Supplement: Supplementary file 2 [file MGG3-6-230-s002.xlsx]

## Sheet: Appendix2
a) CACP Mutations reported in the litterature
	Marcelino et al. (1999)	Alazami et al. (2006)	Basit et al. (2011)	Akawi et al. (2012)	Albuhairan et al. (2013)	Mannurita et al. (2014)	Peters et al. (2016)	Present study
	Exon 6 2805del5	Exon 6 c.3139_3140delAA	Exon 6 c.2816_2817delAA	Exon 6 c.1320dupC	Exon 6 c.923_924delAA	Exon 6 c.2754_2758delGACAA	Exon 6 c.1290del	Exon 6 c.1194delC
	Exon 6 3240del7	Exon 11 c.4078A>T			Exon 6 c.3125_3128delGAGT	Exon 8 c.3636þ3A>G		Exon 10 c.3918del17
	Exon 6 3023del2	Exon 6 c.923_924delAA			Exon 6 c.3139_3140delAA	Exon 10 c.3894_3898delGGTTA		Exon 11 c.4101C>G / c.3276-3277delAA
	Exon 9 3690del5	Exon 6 c.3125_3128delGAGT			Exon 6 c.3276_3277delAA	Exon 6 c.1982_1983delCT		Exon 6 c.3276-3277delAA
	Exon 12 4190CC→AG	Exon 6 c.3276_3277delAA			Exon 11 c.4078A>T	Exon 9 c.3648C4A		Exon 6 c.1192delC
	Intron 5-6- ins41-14IVS6					Exon 6 c.2153delA		Exon 1 ( all exon deletion)
								Exon 6 c.1911delT/ c.A2215T
								Exon 6 c.1910_1911delCT
								Exon 6 c.2837_2838delAA
								Exon 6 c.849delA
								Exon 11 c.4101C>G
	Marcelino et al. (1999)	Alazami et al. (2006)	Basit et al. (2011)	Akawi et al. 2012	Albuhairan et al. 2013	Mannurita et al. 2014	Peters et al. 2016	Present study	Total
Exon6	3	4	1	1	4	3	1	9	26
OtherRegions	3	1	0		1	3	0	4	12
Total	6	5	1	1	5	6	1	13	38
FrameShift	4	4	1	1	4	4	1	9	28
Nonsense	1	1			1	2		3	8
SpliceSlite	1								1
Large events								1	1
Total	6	5	1	1	5	6	1	13	38
b) PRG4 gene coding sequence organisation
	Start - End base pair number CCDS1369.1	Exon skipped in :	base pairs	percent of cDNA	Observed number of mutation	Expected number of mutation	Expected %	Observed %
Exon1	0-76		76	1.83442	1	0.6588	1.83	2.703
Exon2	77-199	Transcript variant B, transcript variant D	123	2.96886	0	1.069	2.97	0
Exon3	200-319		120	2.89645	0	1.044	2.9	0
Exon4	320-509	Transcript variant C, Transcript variant D,	190	4.58605	0	1.652	4.59	0
Exon5	510-598	Transcript variant C, Transcript variant D, Transcript variant E	89	2.1482	0	0.774	2.15	0
Exon6	599-3421		2823	68.139	26	24.53	68.14	70.27
Exon7	3422-3499		78	1.88269	0	0.6768	1.88	0
Exon8	3500-3636		137	3.30678	1	1.192	3.31	2.703
Exon9	3637-3799		163	3.93435	2	1.415	3.93	5.405
Exon10	3800-3991		192	4.63432	2	1.667	4.63	5.405
Exon11	3992-4117		126	3.04127	4	1.094	3.04	10.81
Exon12	4118-4215		26	0.627565	1	0.2268	0.63	2.703
			4143	100	37	36	100	100
c) Gender distribution
	Athreya et al.1978	Martinez-Lavin et al. 1983	Ochi et al., 1983	Martin et al., 1985	Laxer et al., 1986	Bulutlar etal..1986	Hamza et al . 1988	Hammoudeh et al. 1993	Huggosson et al. 1994	Bahabri et al. 1998	Faivre et a.l (2000)	Alazami et al. (2006)	Akawi et al. (2012)	Basit et al. (2011)	Mannurita et al. 2013	Albuhairan et al. 2014	Bram Peters et al, 2016	Rajashree S. Nandagopalan et al, 2014
#family	1 family from Ireland	1 family	1	Family1+family2+family3	1 fammily	1family	1 family from Tunisia	1	2 families	4 families	8 families	4 families	1 family	1 family	NA	NA	1 family	2 families
Male CACP	1	3	0	1+0+0	1	0	0	2	2	5	10	5	2	8	8	15	0	2
Male Non-CACP	NA	2	NA	NA+2+1	0	0	2	0	NA	5	NA	NA	1	5	NA	NA	NA	NA
Female CACP	2	2	2	1 +1+1	0	4	1	0	3	3	2	2	2	1	5	7	1	1
Female Non-CACP	NA	0	NA	NA+0+1	1	5	3	3	NA	3	NA	NA	3	5	NA	NA	NA	NA
gender distribution in present study
	Family1	Family2	Family3	Family4	Family5	Family6	Family7	Family8	Family9	Family10	Family11
Male CACP	7	3	0	1	0	0	1	4	4	1	1
Male Non-CACP	NA	0	1	0	1	1	0	5	2	1	0
Female CACP	5	0	1	0	2	1	1	1	1	0	2
Female Non-CACP	NA	0	1	0	0	1	2	5	8	0	1
11 families in present study	CACP	Non-CACP		Percentage of grand total	CACP	Non-CACP
Male	15	11	26	Male	0.283019	0.207547	0.490566
Female	9	18	27	Female	0.169811	0.339623	0.509434
	24	29	53		0.45283	0.54717	1
11 families from our study & 9 previous studies	CACP	Non-CACP		Percentage of grand total	CACP	Non CACP		Distribution expected in autosomal recessive inheritance	CACP	Non CACP
Male	36	29	65	Males	0.274809	0.221374	0.496183	Males	0.125	0.375	0.5
Female	24	42	66	Females	0.183206	0.320611	0.503817	Females	0.125	0.375	0.5
	60	71	131		0.458015	0.541985	1		0.25	0.75	1
* Families with complete pedigree infomartion
