# Supplementary material for: Genotype–phenotype investigation of 35 patients from 11 unrelated families with camptodactyly–arthropathy–coxa vara–pericarditis (CACP) syndrome
Source: Mol Genet Genomic Med. 2018 Feb 4;6(2):230–48. doi: 10.1002/mgg3.364 (PMC5902402; doi:10.1002/mgg3.364)
Supplement: Supplementary file 3 [file MGG3-6-230-s003.xlsx]

## Sheet: Appendix3
Exome data for PRG4, HAS1, ACAN, MEFV, FCGR2A genes among CACP patients
Pericar/Acid/Pleur	-/-/-	-/-/-	-/-/-	+/+/+	-/-/-	-/-/-	-/-/-	-/-/-	-/-/-	?/-/-
Echo	MVP MR	N	MVP MR	Pericar	N	N	N	N	N	NA
	NG1620-1 (Ref/Het/Hom|Minor allele frequency in %)	NG1849-1 (Ref/Het/Hom|Minor allele frequency in %)	NG1849-2 (Ref/Het/Hom|Minor allele frequency in %)	NG1850-1 (Ref/Het/Hom|Minor allele frequency in %)	NG2619-1 (Ref/Het/Hom|Minor allele frequency in %)	NG2619-2 (Ref/Het/Hom|Minor allele frequency in %)	NG2620-1 (Ref/Het/Hom|Minor allele frequency in %)	NG2630-1 (Ref/Het/Hom|Minor allele frequency in %)	NG2798-1 (Ref/Het/Hom|Minor allele frequency in %)	NG2798-4 (Ref/Het/Hom|Minor allele frequency in %)	Chrom	Position	Ref	Alt	Consequence	Gene	Gene Full Name	Max. Population Frequency	Max. Sub-Population Frequency	SIFT	PolyPhen	HGVS (RefGene)	OMIM
	Hom|94.7%	Ref|0.0%	Ref|7.7%	Ref|0.0%	Het|53.9%	Hom|63.3%	Ref|7.2%	Ref|6.9%	Ref|5.6%	Ref|6.8%	1	186276042	AC	A	frameshift_variant	PRG4	proteoglycan 4	1e-05	2e-05	.	.	NM_005807:exon7:c.1192delC:p.P398fs	604283: Camptodactyly-arthropathy-coxa vara-pericarditis syndrome, 208250 (3)
	Ref|0.0%	Ref|0.0%	Ref|0.0%	Ref|0.0%	Ref|1.3%	Ref|1.1%	Ref|0.4%	Hom|100.0%	Ref|0.4%	Ref|0.3%	1	186276760	CCT	C	frameshift_variant	PRG4	proteoglycan 4	3e-05	0.0002	.	.	NM_005807:exon7:c.1910_1911del:p.P637fs
	Ref|0.0%	Ref|25.0%	Het|41.5%	Ref|0.0%	Ref|0.7%	Ref|0.4%	Ref|0.0%	./.|73.0%	Ref|0.7%	Ref|0.0%	1	186276761	CT	C	frameshift_variant	PRG4	proteoglycan 4	0	0	.	.	NM_005807:exon7:c.1911delT:p.P637fs
	Ref|0.0%	Het|55.6%	Het|45.3%	Ref|0.0%	Ref|6.2%	Ref|4.6%	Ref|2.9%	Ref|3.1%	Ref|3.6%	Ref|3.4%	1	186277066	A	T	stop_gained	PRG4	proteoglycan 4	0	0	.	.	NM_005807:exon7:c.A2215T:p.K739X
	Ref|0.5%	Ref|0.0%	Ref|0.0%	Ref|0.0%	Ref|0.0%	Ref|1.3%	Ref|1.9%	Ref|0.0%	Hom|100.0%	Hom|100.0%	1	186277687	GAA	G	frameshift_variant	PRG4	proteoglycan 4	0	0	.	.	NM_005807:exon7:c.2837_2838del:p.E946fs
	Ref|0.0%	Ref|0.0%	Ref|0.0%	Het|53.7%	Ref|0.0%	Ref|0.0%	Ref|0.0%	Ref|0.0%	Ref|0.0%	Ref|0.0%	1	186278126	CAA	C	frameshift_variant	PRG4	proteoglycan 4	0	0	.	.	NM_005807:exon7:c.3276_3277del:p.P1092fs
	Ref|0.0%	Ref|0.0%	Ref|0.0%	Het|42.9%	Ref|0.0%	Ref|0.0%	Ref|0.0%	Ref|0.0%	Ref|0.0%	Ref|0.0%	1	186282010	C	G	stop_gained	PRG4	proteoglycan 4	0	0	.	.	NM_005807:exon12:c.C4101G:p.Y1367X
	Ref|0.0%	Het|85.7%	Ref|0.0%	Ref|0.0%	Ref|0.0%	Ref|0.0%	Ref|0.0%	Ref|0.0%	Ref|0.0%	Ref|0.0%	19	52217174	C	T	missense_variant	HAS1	hyaluronan synthase 1	0.01	0.01	deleterious(0.01)	probably_damaging(0.958)	NM_001523:exon5:c.G1243A:p.V415M	601463:
	Ref|0.0%	Hom|100.0%	Het|40.0%	Hom|100.0%	Hom|100.0%	Hom|100.0%	Hom|100.0%	Hom|100.0%	Hom|100.0%	Hom|100.0%	19	52223121	A	G	missense_variant	HAS1	hyaluronan synthase 1	0.8121	0.9914	tolerated(1)	benign(0)	NM_001523:exon2:c.T40C:p.C14R
	Ref|0.0%	Hom|100.0%	Het|43.6%	Hom|100.0%	Ref|0.0%	Het|52.8%	Het|52.8%	Ref|1.6%	Ref|0.0%	Ref|0.0%	19	52223180	A	G	start_lost	HAS1	hyaluronan synthase 1	0.44169	0.8212	tolerated_low_confidence(0.12)	benign(0.017)
	Ref|0.0%	NA	Hom|86.7%	Ref|0.0%	Het|59.5%	Ref|14.1%	Ref|10.8%	Het|37.9%	Hom|87.8%	Het|50.0%	15	89400023	A	G	missense_variant	ACAN	aggrecan	0	0	tolerated(0.56)	benign(0.084)	NM_013227:exon12:c.A4207G:p.T1403A	155760: Spondyloepiphyseal dysplasia, Kimberley type, 608361 (3); Spondyloepimetaphyseal dysplasia, aggrecan type, 612813 (3); Osteochondritis dissecans, short stature, and early-onset osteoarthritis, 165800 (3)
	Ref|0.0%	Ref|0.0%	Ref|0.0%	Ref|0.0%	Ref|0.0%	Ref|0.0%	Ref|0.0%	Ref|0.0%	Het|62.2%	Ref|0.0%	15	89403562	G	A	missense_variant	ACAN	aggrecan	0.0002	0.0002	tolerated(0.35)	benign(0.004)	NM_013227:exon13:c.G6838A:p.A2280T
	Ref|0.0%	Het|45.5%	Het|50.0%	Ref|0.0%	Ref|0.0%	Ref|0.0%	Ref|0.0%	Hom|100.0%	Ref|0.0%	Het|34.0%	15	89386652	G	A	missense_variant	ACAN	aggrecan	0.133	0.1712	deleterious(0.03)	unknown(0)	NM_013227:exon6:c.G824A:p.R275Q
	Ref|0.0%	Het|38.1%	Het|48.9%	Ref|0.0%	Het|41.7%	Ref|1.9%	Het|58.3%	Ref|0.0%	Ref|0.0%	Ref|1.7%	15	89398407	C	T	missense_variant	ACAN	aggrecan	0.185	0.223	deleterious(0.04)	probably_damaging(0.997)	NM_013227:exon12:c.C2591T:p.P864L
	Ref|0.0%	Ref|0.0%	Ref|0.0%	Het|80.0%	Ref|0.0%	Ref|0.0%	Ref|0.0%	Ref|0.0%	Ref|0.0%	Ref|0.0%	15	89398553	C	A	missense_variant	ACAN	aggrecan	0.1005	0.206	deleterious(0.04)	possibly_damaging(0.657)	NM_013227:exon12:c.C2737A:p.P913T
	Het|42.9%	Hom|100.0%	Hom|100.0%	Ref|0.0%	Hom|100.0%	Het|48.4%	Het|39.6%	Hom|100.0%	Hom|100.0%	Hom|100.0%	15	89398605	G	T	missense_variant	ACAN	aggrecan	0.5969	0.6439	deleterious(0.01)	possibly_damaging(0.828)	NM_013227:exon12:c.G2789T:p.S930I
	Het|46.2%	Hom|100.0%	Hom|100.0%	Ref|0.0%	Hom|100.0%	Het|48.5%	Het|40.3%	Hom|100.0%	Hom|100.0%	Hom|100.0%	15	89398631	T	A	missense_variant	ACAN	aggrecan	0.5669	0.6426	tolerated(0.07)	benign(0.444)	NM_013227:exon12:c.T2815A:p.S939T
	Het|55.2%	Hom|100.0%	Hom|100.0%	Ref|0.0%	Hom|100.0%	Het|60.4%	Het|44.9%	Hom|100.0%	Hom|100.0%	Hom|100.0%	15	89400339	A	C	missense_variant	ACAN	aggrecan	0.569	0.6439	tolerated(0.24)	possibly_damaging(0.534)	NM_013227:exon12:c.A4523C:p.E1508A
	Het|50.0%	Hom|100.0%	Hom|100.0%	Het|71.4%	Hom|100.0%	Hom|100.0%	Het|56.4%	Hom|100.0%	Hom|100.0%	Hom|100.0%	15	89401109	A	G	missense_variant	ACAN	aggrecan	0.8678	0.9637	tolerated(1)	benign(0.023)	NM_013227:exon12:c.A5293G:p.I1765V
	Het|73.9%	Hom|100.0%	Hom|100.0%	Hom|100.0%	Hom|100.0%	Het|36.4%	Het|31.0%	Hom|100.0%	Hom|100.0%	Hom|100.0%	15	89402051	A	G	missense_variant	ACAN	aggrecan	0.735	0.7464	tolerated(0.43)	benign(0.034)	NM_013227:exon12:c.A6235G:p.I2079V
	Ref|0.0%	Het|44.4%	Het|48.4%	Ref|0.0%	Het|57.1%	Ref|0.0%	Het|42.3%	Ref|0.0%	Ref|0.0%	Ref|0.0%	15	89415247	C	G	missense_variant	ACAN	aggrecan	0.25	0.3168	deleterious(0)	possibly_damaging(0.765)	NM_013227:exon15:c.C7119G:p.D2373E
	Ref|0.0%	Het|70.0%	Het|54.5%	Ref|0.0%	Het|36.4%	Ref|4.3%	Ref|0.0%	Hom|100.0%	Het|57.7%	Hom|100.0%	15	89417238	A	G	missense_variant	ACAN	aggrecan	0.40675	0.6984	tolerated(1)	benign(0.001)	NM_013227:exon17:c.A7499G:p.Q2500R
	Ref|0.0%	Ref|0.0%	Het|50.0%	Hom|100.0%	Het|32.3%	Hom|100.0%	Het|64.3%	Het|46.4%	Het|45.9%	Ref|0.0%	16	3293922	A	T	missense_variant	MEFV	Mediterranean fever	0.581	0.581	tolerated_low_confidence(0.43)	unknown(0)	NM_001198536:exon8:c.T1272A:p.D424E	608107: Familial Mediterranean fever, AR, 249100 (3); Familial Mediterranean fever, AD, 134610 (3) CMT: between D16S80 and D16S283
	Ref|0.0%	Ref|0.0%	Ref|0.0%	NA	Ref|0.0%	Het|30.0%	Het|55.6%	Ref|0.0%	Het|56.7%	Hom|100.0%	16	3304463	C	T	missense_variant	MEFV	Mediterranean fever	0.2555	0.4126	tolerated_low_confidence(0.67)	benign(0)	NM_000243:exon2:c.G605A:p.R202Q
	Ref|0.0%	Ref|0.0%	Het|42.9%	Hom|100.0%	Het|37.0%	Hom|100.0%	Het|68.0%	Het|50.0%	Het|50.0%	Ref|0.0%	16	3293888	C	T	missense_variant	MEFV	Mediterranean fever	0.647	0.647	tolerated_low_confidence(0.77)	unknown(0)	NM_001198536:exon8:c.G1306A:p.G436R
	Ref|0.0%	Ref|0.0%	Het|42.6%	Het|50.0%	Ref|0.0%	Ref|0.0%	Ref|0.0%	Ref|0.0%	Ref|0.0%	Het|45.8%	1	161479745	A	G	missense_variant	FCGR2A	Fc fragment of IgG, low affinity IIa, receptor (CD32)	0.744	0.744	tolerated(0.41)	benign(0.001)	NM_001136219:exon4:c.A500G:p.H167R	146790: {Lupus nephritis, susceptibility to}, 152700 (3); {Malaria, severe, susceptibility to}, 611162 (3); {Pseudomonas aeruginosa, susceptibility to chronic infection by, in cystic fibrosis}, 219700 (3) CMT: FCG2 and FCG3 within 250kb
	Ref|0.0%	Ref|0.0%	Ref|0.0%	Het|11.8%	Ref|0.0%	Ref|0.0%	Ref|0.0%	Ref|0.0%	Ref|0.0%	Ref|0.0%	1	161487804	C	A	missense_variant	FCGR2A	Fc fragment of IgG, low affinity IIa, receptor (CD32)	0	0	tolerated(0.44)	benign(0.134)	NM_001136219:exon7:c.C820A:p.L274I
	Het|10.6%	Ref|7.7%	Ref|7.1%	Het|11.8%	Ref|0.0%	Ref|3.0%	Ref|0.0%	Ref|3.3%	Ref|2.5%	Ref|0.0%	1	161487805	T	C	missense_variant	FCGR2A	Fc fragment of IgG, low affinity IIa, receptor (CD32)	0.0002	0.0011	tolerated(0.25)	benign(0.002)	NM_001136219:exon7:c.T821C:p.L274P
MVP: mitral valve prolapsus; MR: Mitral Regurtitation ; mo:month; N.Normal; NA: Not available; Pericar:Pericarditis; Pleur:Pleuritis
SIFT: http://sift.jcvi.org/
PolyPhen:http://genetics.bwh.harvard.edu/pph2/
