# Supplementary material for: Genotype–phenotype investigation of 35 patients from 11 unrelated families with camptodactyly–arthropathy–coxa vara–pericarditis (CACP) syndrome
Source: Mol Genet Genomic Med. 2018 Feb 4;6(2):230–48. doi: 10.1002/mgg3.364 (PMC5902402; doi:10.1002/mgg3.364)
Supplement: Supplementary file 4 [file MGG3-6-230-s004.xlsx]

## Sheet: Appendix4
PRG4 PCR primers
Location	LEFT_PRIMER	ForwardPrimerSeq	RIGHT_PRIMER	REversePrimerSeq	PRODUCT_SIZE
UTR	PRG4ex3UTRF	AGTCTAGTCGTCTGGGCCCT	PRG4ex3UTRR	TCAAAGGCTTCCAACAGGTGT	303
Exon1	PRG4ex1F	TCTTGTTTCAAGAATGGGATGG	PRG4ex1R	CCAAAGCACTTACAAACAGGC	403
Exon2	PRG4ex2F	CCTCGTTAGATTGCTCCCTTTC	PRG4ex2R	GGGGACTCACAGACTCGCAG	250
Exon3	PRG4ex3F	AATACGTGGGCCTGGCTTC	PRG4ex3R	GACATTATCAGTGATGCTAAGGTAGG	256
Exon4	PRG4ex4F	TCACAGTTAGAGCTGCTGATGAAC	PRG4ex4R	TGGGCTTAGATAAGCAGTCACC	290
Exon5	PRG4ex5F	CTTCTTGCTGTGTTTAGACTGGTGG	PRG4ex5R	TGTCCTCATTCTGCCAACACG	301
Exon6_1	PRG4ex6-1F	GCAATTTGCTTAGAAACACACAACT	PRG4ex6-1R	AGAGCAGGGCCTTTGGTTGT	543
Exon6_2	PRG4ex6-2F	AAGAGACGTCTTTGACAGTGAA	PRG4ex6-2R	AGAGACCTCTGAAGTGGTTGGAGG	1760
Exon6_3	PRG4ex6-3F	CCACCACCTCTGACAAGCC	PRG4ex6-3R	TTTTGGTTTAGCTGTTTCTTCAGG	590
Exon6_4	PRG4ex6-4F	CCACAACTCAAGATACCACACC	PRG4ex6-4R	GAGTGATACTAAACTAAGGCATTCTGG	622
Exon7	PRG4ex7F	CAGGAAATAGAACCATGTGGAAAG	PRG4ex7R	CTTCCACGGCTTTGGTTCTC	244
Exon8	PRG4ex8F	TTGGTTTCTTTTGTGATAGGTTTAGC	PRG4ex8R	GGACACATATTGGAGGTTAAGGC	295
Exon9	PRG4ex9F	CAGTAATGGTCAAAATTCAACCG	PRG4ex9R	GTCAATAATAAATGAAAATGCTGAGTG	355
Exon10	PRG4ex10	TTGTTTTCCACCTTTTCTGAGG	PRG4ex10	GTAAGCTTAAATTATTAGGGCTGTTTG	389
Exon11	PRG4ex11	CAGATGTCTGGCTCTTTCCAAG	PRG4ex11	CAGTCATCATTGCAGCCAGC	290
Exon12-1	PRG4ex12-1F	AAAGGAGAGCTGAACCTGATTTTAC	PRG4ex12-1R	CAATGGGAGGGAGAGGAGG	575
Exon12-2	PRG4ex12-2F	TGCATGGCTCACACCTGTAA	PRG4ex12-2R	TGGAACAAGTTTTCTAATCCTTAAGCC	564
