# Supplementary material for: Genotype–phenotype investigation of 35 patients from 11 unrelated families with camptodactyly–arthropathy–coxa vara–pericarditis (CACP) syndrome
Source: Mol Genet Genomic Med. 2018 Feb 4;6(2):230–48. doi: 10.1002/mgg3.364 (PMC5902402; doi:10.1002/mgg3.364)
Supplement: Supplementary file 5 [file MGG3-6-230-s005.xlsx]

## Sheet: Appendix5
Catalogue of 4192 MIM Gene Accession from Online Mendelian Inheritance in Man (OMIM) database (as per march 2016) with a molecular basis elucidated and skeletal manifestations
* cs_skeletal_exists : flags the presence of skeletal component
MIM Gene Accession	ENTREZ GeneID	Symbol	chrband	Disease	Inheritance	OMIM Clinical Synopsis Fields containing cs_skeletal_exists
605427	59341	TRPV4	12q24.11	SED, Maroteaux type, 184095 (3)	-Aut-Dom--	cs_skeletal_exists
120290	1302	COL11A2	6p21.32	Stickler syndrome, type III, 184840 (3)	-Aut-Dom--	cs_skeletal_exists
613293	285590	SH3PXD2B	5q35.1	Frank-ter Haar syndrome, 249420 (3)	X-linked-Aut-Dom-res-	cs_skeletal_exists
601757	5191	PEX7	6q23.3	Refsum disease, 266500 (3)	-Aut--res-	cs_skeletal_exists
602026	5264	PHYH	10p13	Refsum disease, 266500 (3)	-Aut--res-	cs_skeletal_exists
168468	5745	PTH1R	3p21.31	Eiken syndrome, 600002 (3)	-Aut--res-	cs_skeletal_exists
120210	1297	COL9A1	6q13	Epiphyseal dysplasia, multiple, 6, 614135 (3)	-Aut-Dom--	cs_skeletal_exists
600856	1028	CDKN1C	11p15.4	IMAGE syndrome, 614732 (3)	-Aut-Dom--	cs_skeletal_exists
165240	2737	GLI3	7p14.1	{Hypothalamic hamartomas, somatic}, 241800 (3)	---res-	cs_skeletal_exists
139320	2778	GNAS	20q13.32	McCune-Albright syndrome, 174800 (3)	----	cs_skeletal_exists
603415	6335	SCN9A	2q24.3	Insensitivity to pain, channelopathy-associated, 243000 (3)	-Aut--res-	cs_skeletal_exists
120140	1280	COL2A1	12q13.11	Stickler syndrome, type I, 108300 (3)	-Aut-Dom--	cs_skeletal_exists
120140	1280	COL2A1	12q13.11	Epiphyseal dysplasia, multiple, with myopia and deafness, 132450 (3)	-Aut-Dom--	cs_skeletal_exists
603799	9469	CHST3	10q22.1	Spondyloepiphyseal dysplasia with congenital joint dislocations, 143095 (3)	-Aut--res-	cs_skeletal_exists
120290	1302	COL11A2	6p21.32	Otospondylomegaepiphyseal dysplasia, 215150 (3)	-Aut--res-	cs_skeletal_exists
120140	1280	COL2A1	12q13.11	Otospondylomegaepiphyseal dysplasia, 215150 (3)	-Aut--res-	cs_skeletal_exists
606718	1836	SLC26A2	5q32	Epiphyseal dysplasia, multiple, 4, 226900 (3)	-Aut--res-	cs_skeletal_exists
604032	9451	EIF2AK3	2p11.2	Wolcott-Rallison syndrome, 226980 (3)	-Aut--res-	cs_skeletal_exists
606622	50485	SMARCAL1	2q35	Schimke immunoosseous dysplasia, 242900 (3)	-Aut--res-	cs_skeletal_exists
157660	6023	RMRP	9p13.3	Metaphyseal dysplasia without hypotrichosis, 250460 (3)	-Aut--res-	cs_skeletal_exists
191311	4921	DDR2	1q23.3	Spondylometaepiphyseal dysplasia, short limb-hand type, 271665 (3)	-Aut--res-	cs_skeletal_exists
120140	1280	COL2A1	12q13.11	Spondyloperipheral dysplasia, 271700 (3)	-Aut-Dom--	cs_skeletal_exists
600108	4322	MMP13	11q22.2	Metaphyseal anadysplasia 1, 602111 (3)	-Aut-Dom--	cs_skeletal_exists
600108	4322	MMP13	11q22.2	Spondyloepimetaphyseal dysplasia, Missouri type, 602111 (3)	-Aut-Dom--	cs_skeletal_exists
603213	3835	KIF22	16p11.2	Spondyloepimetaphyseal dysplasia with joint laxity, type 2, 603546 (3)	-Aut-Dom--	cs_skeletal_exists
120280	1301	COL11A1	1p21.1	Stickler syndrome, type II, 604841 (3)	-Aut-Dom--	cs_skeletal_exists
602109	4148	MATN3	2p24.1	Epiphyseal dysplasia, multiple, 5, 607078 (3)	-Aut-Dom--	cs_skeletal_exists
171640	54	ACP5	19p13.2	Spondyloenchondrodysplasia with immune dysregulation, 607944 (3)	-Aut-Dom-res-	cs_skeletal_exists
155760	176	ACAN	15q26.1	Spondyloepiphyseal dysplasia, Kimberley type, 608361 (3)	-Aut-Dom--	cs_skeletal_exists
134934	2261	FGFR3	4p16.3	Achondroplasia, 100800 (3)	-Aut-Dom--	cs_skeletal_exists
176943	2263	FGFR2	10q26.13	Apert syndrome, 101200 (3)	-Aut-Dom--	cs_skeletal_exists
176943	2263	FGFR2	10q26.13	Saethre-Chotzen syndrome, 101400 (3)	-Aut-Dom--	cs_skeletal_exists
601622	7291	TWIST1	7p21.1	Saethre-Chotzen syndrome with eyelid anomalies, 101400 (3)	-Aut-Dom--	cs_skeletal_exists
601622	7291	TWIST1	7p21.1	Saethre-Chotzen syndrome, 101400 (3)	-Aut-Dom--	cs_skeletal_exists
188830	5573	PRKAR1A	17q24.2	Acrodysostosis 1, with or without hormone resistance, 101800 (3)	-Aut-Dom--	cs_skeletal_exists
605555	9049	AIP	11q13.2	Pituitary adenoma, growth hormone-secreting, 102200 (3)	-Aut-Dom--	cs_skeletal_exists
139320	2778	GNAS	20q13.32	Acromegaly, 102200 (3)	-Aut-Dom--	cs_skeletal_exists
182455	6755	SSTR5	16p13.3	Somatostatin analog, resistance to, 102200 (3)	-Aut-Dom--	cs_skeletal_exists
134797	2200	FBN1	15q21.1	Acromicric dysplasia, 102370 (3)	-Aut-Dom--	cs_skeletal_exists
600275	4853	NOTCH2	1p12-p11	Hajdu-Cheney syndrome, 102500 (3)	-Aut-Dom--	cs_skeletal_exists
139320	2778	GNAS	20q13.32	Pseudohypoparathyroidism Ia, 103580 (3)	-Aut-Dom--	cs_skeletal_exists
603474	6223	RPS19	19q13.2	Diamond-Blackfan anemia 1, 105650 (3)	-Aut-Dom--	cs_skeletal_exists
603381	2317	FLNB	3p14.3	Atelosteogenesis, type I, 108720 (3)	----	cs_skeletal_exists
607004	246260	-	5p13.3-p13.2	Brachydactyly, type A1, 112500 (2)	-Aut-Dom--	cs_skeletal_exists
600726	3549	IHH	2q35	Brachydactyly, type A1, 112500 (3)	-Aut-Dom--	cs_skeletal_exists
605427	59341	TRPV4	12q24.11	Brachyolmia type 3, 113500 (3)	-Aut-Dom--	cs_skeletal_exists
608160	6662	SOX9	17q24.3	Acampomelic campomelic dysplasia, 114290 (3)	-Aut-Dom--	cs_skeletal_exists
608160	6662	SOX9	17q24.3	Campomelic dysplasia with autosomal sex reversal, 114290 (3)	-Aut-Dom--	cs_skeletal_exists
608160	6662	SOX9	17q24.3	Campomelic dysplasia, 114290 (3)	-Aut-Dom--	cs_skeletal_exists
164757	673	BRAF	7q34	Cardiofaciocutaneous syndrome, 115150 (3)	-Aut-Dom--	cs_skeletal_exists
190070	3845	KRAS	12p12.1	Cardiofaciocutaneous syndrome, 115150 (3)	-Aut-Dom--	cs_skeletal_exists
176872	5604	MAP2K1	15q22.31	Cardiofaciocutaneous syndrome, 115150 (3)	-Aut-Dom--	cs_skeletal_exists
601263	5605	MAP2K2	19p13.3	Cardiofaciocutaneous syndrome, 115150 (3)	-Aut-Dom--	cs_skeletal_exists
606681	64324	NSD1	5q35.2-q35.3	Sotos syndrome, 117550 (3)	----	cs_skeletal_exists
600211	860	RUNX2	6p21.1	Cleidocranial dysplasia, 119600 (3)	-Aut-Dom--	cs_skeletal_exists
608667	25836	NIPBL	5p13.2	Cornelia de Lange syndrome 1, 122470 (3)	-Aut-Dom--	cs_skeletal_exists
605740	50964	SOST	17q21.31	Craniodiaphyseal dysplasia, autosomal dominant, 122860 (3)	-Aut-Dom--	cs_skeletal_exists
605145	56172	ANKH	5p15.2	Craniometaphyseal dysplasia, 123000 (3)	-Aut-Dom--	cs_skeletal_exists
312865	6473	SHOX	Xp22.33	Leri-Weill dyschondrosteosis, 127300 (3)	-Aut-Dom--	cs_skeletal_exists
400020	6473	SHOX	Yp11.32	Leri-Weill dyschondrosteosis, 127300 (3)	-Aut-Dom--	cs_skeletal_exists
603273	8626	TP63	3q28	Orofacial cleft 8, 129400 (3)	-Aut-Dom--	cs_skeletal_exists
603273	8626	TP63	3q28	Rapp-Hodgkin syndrome, 129400 (3)	-Aut-Dom--	cs_skeletal_exists
604418	10804	GJB6	13q12.11	Ectodermal dysplasia, hidrotic, 129500 (3)	-Aut-Dom--	cs_skeletal_exists
120150	1277	COL1A1	17q21.33	Ehlers-Danlos syndrome, type I, 130000 (3)	-Aut-Dom--	cs_skeletal_exists
120215	1289	COL5A1	9q34.3	Ehlers-Danlos syndrome, type I, 130000 (3)	-Aut-Dom--	cs_skeletal_exists
120190	1290	COL5A2	2q32.2	Ehlers-Danlos syndrome, type I, 130000 (3)	-Aut-Dom--	cs_skeletal_exists
120180	1281	COL3A1	2q32.2	Ehlers-Danlos syndrome, type IV, 130050 (3)	-Aut-Dom--	cs_skeletal_exists
120150	1277	COL1A1	17q21.33	Ehlers-Danlos syndrome, type VIIA, 130060 (3)	-Aut-Dom--	cs_skeletal_exists
120160	1278	COL1A2	7q21.3	Ehlers-Danlos syndrome, type VIIB, 130060 (3)	-Aut-Dom--	cs_skeletal_exists
604327	11285	B4GALT7	5q35.3	Ehlers-Danlos syndrome, progeroid form, 130070 (3)	-Aut--res-	cs_skeletal_exists
600310	1311	COMP	19p13.11	Epiphyseal dysplasia, multiple 1, 132400 (3)	-Aut-Dom--	cs_skeletal_exists
608177	2131	EXT1	8q24.11	Exostoses, multiple, type 1, 133700 (3)	-Aut-Dom--	cs_skeletal_exists
608210	2132	EXT2	11p11.2	Exostoses, multiple, type 2, 133701 (3)	-Aut-Dom--	cs_skeletal_exists
611421	10847	SRCAP	16p11.2	Floating-Harbor syndrome, 136140 (3)	-Aut-Dom--	cs_skeletal_exists
600993	4089	SMAD4	18q21.2	Myhre syndrome, 139210 (3)	-Aut-Dom--	cs_skeletal_exists
603506	4041	LRP5	11q13.2	Hyperostosis, endosteal, 144750 (3)	-Aut-Dom--	cs_skeletal_exists
603506	4041	LRP5	11q13.2	Osteosclerosis, 144750 (3)	-Aut-Dom--	cs_skeletal_exists
134934	2261	FGFR3	4p16.3	Hypochondroplasia, 146000 (3)	-Aut-Dom--	cs_skeletal_exists
165240	2737	GLI3	7p14.1	Pallister-Hall syndrome, 146510 (3)	-Aut-Dom--	cs_skeletal_exists
611192	29123	ANKRD11	16q24.3	KBG syndrome, 148050 (3)	-Aut-Dom--	cs_skeletal_exists
603381	2317	FLNB	3p14.3	Larsen syndrome, 150250 (3)	-Aut-Dom--	cs_skeletal_exists
120140	1280	COL2A1	12q13.11	Platyspondylic skeletal dysplasia, Torrance type, 151210 (3)	-Aut-Dom--	cs_skeletal_exists
601728	5728	PTEN	10q23.31	Bannayan-Riley-Ruvalcaba syndrome, 153480 (3)	-Aut-Dom--	cs_skeletal_exists
605593	10262	SF3B4	1q21.2	Acrofacial dysostosis 1, Nager type, 154400 (3)	-Aut-Dom--	cs_skeletal_exists
134797	2200	FBN1	15q21.1	Marfan syndrome, 154700 (3)	-Aut-Dom--	cs_skeletal_exists
120280	1301	COL11A1	1p21.1	Marshall syndrome, 154780 (3)	-Aut-Dom--	cs_skeletal_exists
611472	55777	MBD5	2q23.1	Mental retardation, autosomal dominant 1, 156200 (3)	-Aut-Dom--	cs_skeletal_exists
168468	5745	PTH1R	3p21.31	Metaphyseal chondrodysplasia, Murk Jansen type, 156400 (3)	-Aut-Dom--	cs_skeletal_exists
120110	1300	COL10A1	6q22.1	Metaphyseal chondrodysplasia, Schmid type, 156500 (3)	-Aut-Dom--	cs_skeletal_exists
605427	59341	TRPV4	12q24.11	Metatropic dysplasia, 156530 (3)	-Aut-Dom--	cs_skeletal_exists
120140	1280	COL2A1	12q13.11	Kniest dysplasia, 156550 (3)	-Aut-Dom--	cs_skeletal_exists
160741	4626	MYH8	17p13.1	Trismus-pseudocamptodactyly syndrome, 158300 (3)	-Aut-Dom--	cs_skeletal_exists
602575	4010	LMX1B	9q33.3	Nail-patella syndrome, 161200 (3)	-Aut-Dom--	cs_skeletal_exists
164761	5979	RET	10q11.21	Multiple endocrine neoplasia IIB, 162300 (3)	-Aut-Dom--	cs_skeletal_exists
190070	3845	KRAS	12p12.1	SFM syndrome, somatic mosaic, 163200 (3)	----	cs_skeletal_exists
176876	5781	PTPN11	12q24.13	Noonan syndrome 1, 163950 (3)	-Aut-Dom--	cs_skeletal_exists
120150	1277	COL1A1	17q21.33	Osteogenesis imperfecta, type I, 166200 (3)	-Aut-Dom--	cs_skeletal_exists
120150	1277	COL1A1	17q21.33	OI type II, 166210 (3)	-Aut-Dom--	cs_skeletal_exists
120160	1278	COL1A2	7q21.3	Osteogenesis imperfecta, type II, 166210 (3)	-Aut-Dom--	cs_skeletal_exists
120150	1277	COL1A1	17q21.33	OI type IV, 166220 (3)	-Aut-Dom--	cs_skeletal_exists
120160	1278	COL1A2	7q21.3	Osteogenesis imperfecta, type IV, 166220 (3)	-Aut-Dom--	cs_skeletal_exists
136350	2260	FGFR1	8p11.23-p11.22	Osteoglophonic dysplasia, 166250 (3)	-Aut-Dom--	cs_skeletal_exists
600681	3759	KCNJ2	17q24.3	Long QT syndrome-7, 170390 (3)	-Aut-Dom--	cs_skeletal_exists
602117	4692	NDN	15q11.2	Prader-Willi syndrome, 176270 (3)	----	cs_skeletal_exists
182279	6638	SNRPN	15q11.2	Prader-Willi syndrome, 176270 (3)	----	cs_skeletal_exists
600310	1311	COMP	19p13.11	Pseudoachondroplasia, 177170 (3)	-Aut-Dom--	cs_skeletal_exists
164975	7474	WNT5A	3p14.3	Robinow syndrome, autosomal dominant, 180700 (3)	-Aut-Dom--	cs_skeletal_exists
600140	1387	CREBBP	16p13.3	Rubinstein-Taybi syndrome, 180849 (3)	-Aut-Dom--	cs_skeletal_exists
103280	283120	H19	11p15.5	Silver-Russell syndrome, 180860 (3)	----	cs_skeletal_exists
601621	6926	TBX3	12q24.21	Ulnar-mammary syndrome, 181450 (3)	-Aut-Dom--	cs_skeletal_exists
601802	8820	HESX1	3p14.3	Growth hormone deficiency with pituitary anomalies, 182230 (3)	-Aut-Dom-res-	cs_skeletal_exists
601802	8820	HESX1	3p14.3	Pituitary hormone deficiency, combined, 5, 182230 (3)	-Aut-Dom-res-	cs_skeletal_exists
601802	8820	HESX1	3p14.3	Septooptic dysplasia, 182230 (3)	-Aut-Dom-res-	cs_skeletal_exists
120140	1280	COL2A1	12q13.11	SED congenita, 183900 (3)	-Aut-Dom--	cs_skeletal_exists
120140	1280	COL2A1	12q13.11	SMED Strudwick type, 184250 (3)	-Aut-Dom--	cs_skeletal_exists
605427	59341	TRPV4	12q24.11	Spondylometaphyseal dysplasia, Kozlowski type, 184252 (3)	-Aut-Dom--	cs_skeletal_exists
134797	2200	FBN1	15q21.1	Stiff skin syndrome, 184900 (3)	-Aut-Dom--	cs_skeletal_exists
602991	9241	NOG	17q22	Tarsal-carpal coalition syndrome, 186570 (3)	-Aut-Dom--	cs_skeletal_exists
134934	2261	FGFR3	4p16.3	Thanatophoric dysplasia, type I, 187600 (3)	-Aut-Dom--	cs_skeletal_exists
134934	2261	FGFR3	4p16.3	Thanatophoric dysplasia, type II, 187601 (3)	-Aut-Dom--	cs_skeletal_exists
602054	6899	TBX1	22q11.21	DiGeorge syndrome, 188400 (3)	-Aut-Dom--	cs_skeletal_exists
604386	7227	TRPS1	8q23.3	Trichorhinophalangeal syndrome, type I, 190350 (3)	-Aut-Dom--	cs_skeletal_exists
604386	7227	TRPS1	8q23.3	Trichorhinophalangeal syndrome, type III, 190351 (3)	-Aut-Dom--	cs_skeletal_exists
305371	2623	GATA1	Xp11.23	Leukemia, megakaryoblastic, with or without Down syndrome, somatic, 190685 (3)	----	cs_skeletal_exists
602054	6899	TBX1	22q11.21	Velocardiofacial syndrome, 192430 (3)	-Aut-Dom--	cs_skeletal_exists
605380	8074	FGF23	12p13.32	Hypophosphatemic rickets, autosomal dominant, 193100 (3)	-Aut-Dom--	cs_skeletal_exists
604831	2121	EVC	4p16.2	Weyers acrodental dysostosis, 193530 (3)	-Aut-Dom--	cs_skeletal_exists
604505	9321	TRIP11	14q32.12	Achondrogenesis, type IA, 200600 (3)	-Aut--res-	cs_skeletal_exists
120140	1280	COL2A1	12q13.11	Achondrogenesis, type II or hypochondrogenesis, 200610 (3)	-Aut-Dom--	cs_skeletal_exists
601146	8200	GDF5	20q11.22	Chondrodysplasia, Grebe type, 200700 (3)	-Aut--res-	cs_skeletal_exists
606144	51715	RAB23	6p11.2	Carpenter syndrome, 201000 (3)	-Aut--res-	cs_skeletal_exists
601146	8200	GDF5	20q11.22	Acromesomelic dysplasia, Hunter-Thompson type, 201250 (3)	-Aut--res-	cs_skeletal_exists
610613	1584	CYP11B1	8q24.3	Adrenal hyperplasia, congenital, due to 11-beta-hydroxylase deficiency, 202010 (3)	-Aut--res-	cs_skeletal_exists
607474	3081	HGD	3q13.33	Alkaptonuria, 203500 (3)	-Aut--res-	cs_skeletal_exists
606844	7840	ALMS1	2p13.1	Alstrom syndrome, 203800 (3)	-Aut--res-	cs_skeletal_exists
184429	6657	SOX2	3q26.33	Microphthalmia, syndromic 3, 206900 (3)	-Aut-Dom--	cs_skeletal_exists
184429	6657	SOX2	3q26.33	Optic nerve hypoplasia and abnormalities of the central nervous system, 206900 (3)	-Aut-Dom--	cs_skeletal_exists
613228	175	AGA	4q34.3	Aspartylglucosaminuria, 208400 (3)	-Aut--res-	cs_skeletal_exists
601215	545	ATR	3q23	Seckel syndrome 1, 210600 (3)	-Aut--res-	cs_skeletal_exists
601428	100151683	RNU4ATAC	2q14.2	Microcephalic osteodysplastic primordial dwarfism, type I, 210710 (3)	-Aut--res-	cs_skeletal_exists
605925	5116	PCNT	21q22.3	Microcephalic osteodysplastic primordial dwarfism, type II, 210720 (3)	-Aut--res-	cs_skeletal_exists
604610	641	BLM	15q26.1	Bloom syndrome, 210900 (3)	-Aut--res-	cs_skeletal_exists
606037	10225	CD96	3q13.1-q13.2	C syndrome, 211750 (3)	-Aut--res-	cs_skeletal_exists
602616	4247	MGAT2	14q21.3	Congenital disorder of glycosylation, type IIa, 212066 (3)	-Aut--res-	cs_skeletal_exists
609275	25782	RAB3GAP2	1q41	Martsolf syndrome, 212720 (3)	-Aut--res-	cs_skeletal_exists
146880	3117	HLA-DQA1	6p21.32	{Celiac disease, susceptibility to}, 212750 (3)	-Aut--res-	cs_skeletal_exists
604305	3119	HLA-DQB1	6p21.32	{Celiac disease, susceptibility to}, 212750 (3)	-Aut--res-	cs_skeletal_exists
601757	5191	PEX7	6q23.3	Rhizomelic chondrodysplasia punctata, type 1, 215100 (3)	-Aut--res-	cs_skeletal_exists
607817	157680	VPS13B	8q22.2	Cohen syndrome, 216550 (3)	-Aut--res-	cs_skeletal_exists
190020	3265	HRAS	11p15.5	Costello syndrome, 218040 (3)	-Aut-Dom--	cs_skeletal_exists
603780	9401	RECQL4	8q24.3	Baller-Gerold syndrome, 218600 (3)	-Aut--res-	cs_skeletal_exists
606272	1497	CTNS	17p13.2	Cystinosis, nephropathic, 219800 (3)	-Aut--res-	cs_skeletal_exists
600028	1749	DLX5	7q21.3	Split-hand/foot malformation 1 with sensorineural hearing loss, 220600 (3)	-Aut--res-	cs_skeletal_exists
606718	1836	SLC26A2	5q32	Diastrophic dysplasia, 222600 (3)	-Aut--res-	cs_skeletal_exists
606718	1836	SLC26A2	5q32	Diastrophic dysplasia, broad bone-platyspondylic variant, 222600 (3)	-Aut--res-	cs_skeletal_exists
602744	8443	GNPAT	1q42.2	Chondrodysplasia punctata, rhizomelic, type 2, 222765 (3)	-Aut--res-	cs_skeletal_exists
607461	54808	DYM	18q21.1	Dyggve-Melchior-Clausen disease, 223800 (3)	-Aut--res-	cs_skeletal_exists
192977	7436	VLDLR	9p24.2	Cerebellar hypoplasia and mental retardation with or without quadrupedal locomotion 1, 224050 (3)	-Aut--res-	cs_skeletal_exists
601902	4998	ORC1	1p32.3	Meier-Gorlin syndrome 1, 224690 (3)	-Aut--res-	cs_skeletal_exists
153454	5351	PLOD1	1p36.22	Ehlers-Danlos syndrome, type VI, 225400 (3)	-Aut--res-	cs_skeletal_exists
604539	9509	ADAMTS2	5q35.3	Ehlers-Danlos syndrome, type VIIC, 225410 (3)	-Aut--res-	cs_skeletal_exists
604831	2121	EVC	4p16.2	Ellis-van Creveld syndrome, 225500 (3)	-Aut--res-	cs_skeletal_exists
607261	132884	EVC2	4p16.2	Ellis-van Creveld syndrome, 225500 (3)	-Aut--res-	cs_skeletal_exists
120280	1301	COL11A1	1p21.1	Fibrochondrogenesis, 228520 (3)	-Aut--res-	cs_skeletal_exists
601570	7476	WNT7A	3p25.1	Fuhrmann syndrome, 228930 (3)	-Aut--res-	cs_skeletal_exists
612280	2517	FUCA1	1p36.11	Fucosidosis, 230000 (3)	-Aut--res-	cs_skeletal_exists
611458	2720	GLB1	3p22.3	GM1-gangliosidosis, type I, 230500 (3)	-Aut--res-	cs_skeletal_exists
611458	2720	GLB1	3p22.3	GM1-gangliosidosis, type III, 230650 (3)	-Aut--res-	cs_skeletal_exists
612277	9719	ADAMTSL2	9q34.2	Geleophysic dysplasia 1, 231050 (3)	-Aut--res-	cs_skeletal_exists
613381	875	CBS	21q22.3	Homocystinuria, B6-responsive and nonresponsive types, 236200 (3)	-Aut--res-	cs_skeletal_exists
613381	875	CBS	21q22.3	Thrombosis, hyperhomocysteinemic, 236200 (3)	-Aut--res-	cs_skeletal_exists
171760	249	ALPL	1p36.12	Hypophosphatasia, infantile, 241500 (3)	-Aut--res-	cs_skeletal_exists
171760	249	ALPL	1p36.12	Hypophosphatasia, childhood, 241510 (3)	-Aut--res-	cs_skeletal_exists
605981	197131	UBR1	15q15.2	Johanson-Blizzard syndrome, 243800 (3)	-Aut--res-	cs_skeletal_exists
604934	6905	TBCE	1q42.3	Kenny-Caffey syndrome-1, 244460 (3)	-Aut--res-	cs_skeletal_exists
154870	4256	MGP	12p12.3	Keutel syndrome, 245150 (3)	-Aut--res-	cs_skeletal_exists
606374	26229	B3GAT3	11q12.3	Multiple joint dislocations, short stature, craniofacial dysmorphism, and congenital heart defects, 245600 (3)	-Aut--res-	cs_skeletal_exists
608005	64374	SIL1	5q31.2	Marinesco-Sjogren syndrome, 248800 (3)	-Aut--res-	cs_skeletal_exists
312865	6473	SHOX	Xp22.33	Langer mesomelic dysplasia, 249700 (3)	-Aut--res-	cs_skeletal_exists
400020	6473	SHOX	Yp11.32	Langer mesomelic dysplasia, 249700 (3)	-Aut--res-	cs_skeletal_exists
157660	6023	RMRP	9p13.3	Cartilage-hair hypoplasia, 250250 (3)	-Aut--res-	cs_skeletal_exists
613165	124583	CANT1	17q25.3	Desbuquois dysplasia, 251450 (3)	-Aut--res-	cs_skeletal_exists
607840	79158	GNPTAB	12q23.2	Mucolipidosis II alpha/beta, 252500 (3)	-Aut--res-	cs_skeletal_exists
607840	79158	GNPTAB	12q23.2	Mucolipidosis III alpha/beta, 252600 (3)	-Aut--res-	cs_skeletal_exists
607838	84572	GNPTG	16p13.3	Mucolipidosis III gamma, 252605 (3)	-Aut--res-	cs_skeletal_exists
607664	2799	GNS	12q14.3	Mucopolysaccharidosis type IIID, 252940 (3)	-Aut--res-	cs_skeletal_exists
612222	2588	GALNS	16q24.3	Mucopolysaccharidosis IVA, 253000 (3)	-Aut--res-	cs_skeletal_exists
611458	2720	GLB1	3p22.3	Mucopolysaccharidosis type IVB (Morquio), 253010 (3)	-Aut--res-	cs_skeletal_exists
611542	411	ARSB	5q14.1	Mucopolysaccharidosis type VI (Maroteaux-Lamy), 253200 (3)	-Aut--res-	cs_skeletal_exists
611499	2990	GUSB	7q11.21	Mucopolysaccharidosis VII, 253220 (3)	-Aut--res-	cs_skeletal_exists
605073	4591	TRIM37	17q22	Mulibrey nanism, 253250 (3)	-Aut--res-	cs_skeletal_exists
120240	1292	COL6A2	21q22.3	Myosclerosis, congenital, 255600 (3)	-Aut--res-	cs_skeletal_exists
142461	3339	HSPG2	1p36.12	Schwartz-Jampel syndrome, type 1, 255800 (3)	-Aut--res-	cs_skeletal_exists
177046	5696	PSMB8	6p21.32	Autoinflammation, lipodystrophy, and dermatosis syndrome, 256040 (3)	-Aut--res-	cs_skeletal_exists
608272	4758	NEU1	6p21.33	Sialidosis, type I, 256550 (3)	-Aut--res-	cs_skeletal_exists
608272	4758	NEU1	6p21.33	Sialidosis, type II, 256550 (3)	-Aut--res-	cs_skeletal_exists
137960	4358	MPV17	2p23.3	Mitochondrial DNA depletion syndrome 6 (hepatocerebral type), 256810 (3)	-Aut--res-	cs_skeletal_exists
604404	10082	GPC6	13q31.3-q32.1	Omodysplasia 1, 258315 (3)	-Aut--res-	cs_skeletal_exists
120150	1277	COL1A1	17q21.33	OI type III, 259420 (3)	-Aut-Dom--	cs_skeletal_exists
120160	1278	COL1A2	7q21.3	Osteogenesis imperfecta, type III, 259420 (3)	-Aut-Dom--	cs_skeletal_exists
123841	5479	PPIB	15q22.31	Osteogenesis imperfecta, type IX, 259440 (3)	-Aut--res-	cs_skeletal_exists
603506	4041	LRP5	11q13.2	Osteoporosis-pseudoglioma syndrome, 259770 (3)	-Aut--res-	cs_skeletal_exists
611061	56975	FAM20C	7p22.3	Raine syndrome, 259775 (3)	-Aut--res-	cs_skeletal_exists
607444	51119	SBDS	7q11.21	Shwachman-Bodian-Diamond syndrome, 260400 (3)	-Aut--res-	cs_skeletal_exists
604127	6913	TBX15	1p12	Cousin syndrome, 260660 (3)	-Aut--res-	cs_skeletal_exists
610308	145173	B3GALTL	13q12.3	Peters-plus syndrome, 261540 (3)	-Aut--res-	cs_skeletal_exists
602146	89884	LHX4	1q25.2	Pituitary hormone deficiency, combined, 4, 262700 (3)	-Aut-Dom--	cs_skeletal_exists
603297	79659	DYNC2H1	11q22.3	Short rib-polydactyly syndrome, type II, digenic, 263520 (3)	-Aut--res-	cs_skeletal_exists
604588	4750	NEK1	4q33	Short rib-polydactyly syndorme, type II, 263520 (3)	-Aut--res-	cs_skeletal_exists
606938	7390	UROS	10q26.1-q26.2	Porphyria, congenital erythropoietic, 263700 (3)	-Aut--res-	cs_skeletal_exists
100730	1146	CHRNG	2q37.1	Escobar syndrome, 265000 (3)	-Aut--res-	cs_skeletal_exists
601105	1513	CTSK	1q21.3	Pycnodysostosis, 265800 (3)	-Aut--res-	cs_skeletal_exists
614620	9742	IFT140	16p13.3	Mainzer-Saldino syndrome, 266920 (3)	-Aut--res-	cs_skeletal_exists
609353	157570	ESCO2	8p21.1	Roberts syndrome, 268300 (3)	-Aut--res-	cs_skeletal_exists
602337	4920	ROR2	9q22.31	Robinow syndrome, autosomal recessive, 268310 (3)	-Aut--res-	cs_skeletal_exists
603780	9401	RECQL4	8q24.3	Rothmund-Thomson syndrome, 268400 (3)	-Aut--res-	cs_skeletal_exists
609353	157570	ESCO2	8p21.1	SC phocomelia syndrome, 269000 (3)	-Aut--res-	cs_skeletal_exists
610804	23169	SLC35D1	1p31.3	Schneckenbecken dysplasia, 269250 (3)	-Aut--res-	cs_skeletal_exists
605740	50964	SOST	17q21.31	Sclerosteosis, 269500 (3)	-Aut--res-	cs_skeletal_exists
606158	26580	BSCL2	11q12.3	Lipodystrophy, congenital generalized, type 2, 269700 (3)	-Aut--res-	cs_skeletal_exists
609523	224	ALDH3A2	17p11.2	Sjogren-Larsson syndrome, 270200 (3)	-Aut--res-	cs_skeletal_exists
602858	1717	DHCR7	11q13.4	Smith-Lemli-Opitz syndrome, 270400 (3)	-Aut--res-	cs_skeletal_exists
147370	3480	IGF1R	15q26.3	Insulin-like growth factor I, resistance to, 270450 (3)	-Aut-Dom-res-	cs_skeletal_exists
607939	285362	SUMF1	3p26.1	Multiple sulfatase deficiency, 272200 (3)	-Aut--res-	cs_skeletal_exists
603381	2317	FLNB	3p14.3	Spondylocarpotarsal synostosis syndrome, 272460 (3)	-Aut--res-	cs_skeletal_exists
609577	9820	CUL7	6p21.1	3-M syndrome 1, 273750 (3)	-Aut--res-	cs_skeletal_exists
605313	9939	RBM8A	1q21.1	Thrombocytopenia-absent radius syndrome, 274000 (3)	-Aut--res-	cs_skeletal_exists
607111	23111	SPG20	13q13.3	Troyer syndrome, 275900 (3)	-Aut--res-	cs_skeletal_exists
601570	7476	WNT7A	3p25.1	Ulna and fibula, absence of, with sever limb deficiency, 276820 (3)	-Aut--res-	cs_skeletal_exists
606681	64324	NSD1	5q35.2-q35.3	Weaver syndrome, 277590 (3)	-Aut-Dom--	cs_skeletal_exists
608990	81794	ADAMTS10	19p13.2	Weill-Marchesani syndrome 1, recessive, 277600 (3)	-Aut--res-	cs_skeletal_exists
120290	1302	COL11A2	6p21.32	Weissenbacher-Zweymuller syndrome, 277610 (3)	-Aut-Dom--	cs_skeletal_exists
604611	7486	WRN	8p12	Werner syndrome, 277700 (3)	-Aut--res-	cs_skeletal_exists
605947	9487	PIGL	17p11.2	CHIME syndrome, 280000 (3)	-Aut--res-	cs_skeletal_exists
300382	170302	ARX	Xp21.3	Proud syndrome, 300004 (3)	X-linked----	cs_skeletal_exists
300008	1184	CLCN5	Xp11.23-p11.22	Dent disease, 300009 (3)	X-linked---res-	cs_skeletal_exists
300485	54880	BCOR	Xp11.4	Microphthalmia, syndromic 2, 300166 (3)	X-linked--Dom--	cs_skeletal_exists
308000	3251	HPRT1	Xq26.2-q26.3	Lesch-Nyhan syndrome, 300322 (3)	X-linked---res-	cs_skeletal_exists
300036	6535	SLC6A8	Xq28	Creatine deficiency syndrome, X-linked, 300352 (3)	X-linked---res-	cs_skeletal_exists
300304	8450	CUL4B	Xq24	Mental retardation, X-linked, syndromic 15 (Cabezas type), 300354 (3)	X-linked---res-	cs_skeletal_exists
300647	139285	FAM123B	Xq11.2	Osteopathia striata with cranial sclerosis, 300373 (3)	X-linked--Dom--	cs_skeletal_exists
300139	3476	IGBP1	Xq13.1	Corpus callosum, agenesis of, with mental retardation, ocular coloboma and micrognathia, 300472 (3)	X-linked---res-	cs_skeletal_exists
314690	8242	KDM5C	Xp11.22	Mental retardation, X-linked, syndromic, Claes-Jensen type, 300534 (3)	X-linked---res-	cs_skeletal_exists
300008	1184	CLCN5	Xp11.23-p11.22	Hypophosphatemic rickets, 300554 (3)	X-linked---res-	cs_skeletal_exists
300298	65109	UPF3B	Xq24	Mental retardation, X-linked, syndromic 14, 300676 (3)	X-linked---res-	cs_skeletal_exists
300172	8573	CASK	Xp11.4	Mental retardation and microcephaly with pontine and cerebellar hypoplasia, 300749 (3)	X-linked--Dom--	cs_skeletal_exists
300128	7403	KDM6A	Xp11.3	Kabuki syndrome 2, 300867 (3)	X-linked--Dom--	cs_skeletal_exists
311770	5277	PIGA	Xp22.2	Multiple congenital anomalies-hypotonia-seizures syndrome 2, 300868 (3)	X-linked---res-	cs_skeletal_exists
300414	84295	PHF6	Xq26.2	Borjeson-Forssman-Lehmann syndrome, 301900 (3)	X-linked---res-	cs_skeletal_exists
300180	415	ARSE	Xp22.33	Chondrodysplasia punctata, X-linked recessive, 302950 (3)	X-linked---res-	cs_skeletal_exists
308840	3897	L1CAM	Xq28	CRASH syndrome, 303350 (3)	X-linked---res-	cs_skeletal_exists
308840	3897	L1CAM	Xq28	MASA syndrome, 303350 (3)	X-linked---res-	cs_skeletal_exists
300075	6197	RPS6KA3	Xp22.12	Coffin-Lowry syndrome, 303600 (3)	X-linked--Dom--	cs_skeletal_exists
300035	1947	EFNB1	Xq13.1	Craniofrontonasal dysplasia, 304110 (3)	X-linked--Dom--	cs_skeletal_exists
300017	2316	FLNA	Xq28	Otopalatodigital syndrome, type II, 304120 (3)	X-linked--Dom--	cs_skeletal_exists
300546	2245	FGD1	Xp11.22	Aarskog-Scott syndrome, 305400 (3)	X-linked---res-	cs_skeletal_exists
300546	2245	FGD1	Xp11.22	Mental retardation, X-linked syndromic 16, 305400 (3)	X-linked---res-	cs_skeletal_exists
300188	9968	MED12	Xq13.1	Opitz-Kaveggia syndrome, 305450 (3)	X-linked---res-	cs_skeletal_exists
300651	64840	PORCN	Xp11.23	Focal dermal hypoplasia, 305600 (3)	X-linked--Dom--	cs_skeletal_exists
300300	695	BTK	Xq22.1	Agammaglobulinemia and isolated hormone deficiency, 307200 (3)	X-linked---res-	cs_skeletal_exists
300550	5251	PHEX	Xp22.11	Hypophosphatemic rickets, X-linked dominant, 307800 (3)	X-linked--Dom--	cs_skeletal_exists
300248	8517	IKBKG	Xq28	Incontinentia pigmenti, type II, 308300 (3)	X-linked--Dom--	cs_skeletal_exists
300535	4952	OCRL	Xq25-q26	Lowe syndrome, 309000 (3)	X-linked---res-	cs_skeletal_exists
300017	2316	FLNA	Xq28	Melnick-Needles syndrome, 309350 (3)	X-linked--Dom--	cs_skeletal_exists
300011	538	ATP7A	Xq21.1	Menkes disease, 309400 (3)	X-linked---res-	cs_skeletal_exists
300463	10084	PQBP1	Xp11.23	Renpenning syndrome, 309500 (3)	X-linked---res-	cs_skeletal_exists
300188	9968	MED12	Xq13.1	Lujan-Fryns syndrome, 309520 (3)	X-linked---res-	cs_skeletal_exists
300032	546	ATRX	Xq21.1	Mental retardation-hypotonic facies syndrome, X-linked, 309580 (3)	X-linked---res-	cs_skeletal_exists
300105	6611	SMS	Xp22.11	Mental retardation, X-linked, Snyder-Robinson type, 309583 (3)	X-linked---res-	cs_skeletal_exists
300823	3423	IDS	Xq28	Mucopolysaccharidosis II, 309900 (3)	X-linked---res-	cs_skeletal_exists
300415	4534	MTM1	Xq28	Myotubular myopathy, X-linked, 310400 (3)	X-linked---res-	cs_skeletal_exists
300170	8481	OFD1	Xp22.2	Oral-facial-digital syndrome 1, 311200 (3)	X-linked--Dom--	cs_skeletal_exists
300017	2316	FLNA	Xq28	Otopalatodigital syndrome, type I, 311300 (3)	X-linked--Dom--	cs_skeletal_exists
300005	4204	MECP2	Xq28	Rett syndrome, 312750 (3)	X-linked--Dom--	cs_skeletal_exists
300005	4204	MECP2	Xq28	Rett syndrome, preserved speech variant, 312750 (3)	X-linked--Dom--	cs_skeletal_exists
300037	2719	GPC3	Xq26.2	Simpson-Golabi-Behmel syndrome, type 1, 312870 (3)	X-linked---res-	cs_skeletal_exists
300202	6399	TRAPPC2	Xp22.2	Spondyloepiphyseal dysplasia tarda, 313400 (3)	X-linked---res-	cs_skeletal_exists
602536	22930	RAB3GAP1	2q21.3	Warburg micro syndrome 1, 600118 (3)	-Aut--res-	cs_skeletal_exists
603051	8540	AGPS	2q31.2	Rhizomelic chondrodysplasia punctata, type 3, 600121 (3)	-Aut--res-	cs_skeletal_exists
120260	1298	COL9A2	1p34.2	Epiphyseal dysplasia, multiple, 2, 600204 (3)	-Aut-Dom--	cs_skeletal_exists
605314	9759	HDAC4	2q37.3	Brachydacytly-mental retardation syndrome, 600430 (3)	----	cs_skeletal_exists
120270	1299	COL9A3	20q13.33	Epiphyseal dysplasia, multiple, 3, 600969 (3)	-Aut-Dom--	cs_skeletal_exists
606718	1836	SLC26A2	5q32	Achondrogenesis Ib, 600972 (3)	-Aut--res-	cs_skeletal_exists
600014	6595	SMARCA2	9p24.3	Nicolaides-Baraitser syndrome, 601358 (3)	----	cs_skeletal_exists
151443	3977	LIFR	5p13.1	Stuve-Wiedemann syndrome/Schwartz-Jampel type 2 syndrome, 601559 (3)	-Aut--res-	cs_skeletal_exists
160720	4621	MYH3	17p13.1	Arthrogryposis, distal, type 2B, 601680 (3)	-Aut-Dom--	cs_skeletal_exists
191043	7136	TNNI2	11p15.5	Arthrogryposis multiplex congenita, distal, type 2B, 601680 (3)	-Aut-Dom--	cs_skeletal_exists
600692	7140	TNNT3	11p15.5	Arthyrgryposis, distal, type 2B, 601680 (3)	-Aut-Dom--	cs_skeletal_exists
190990	7169	TPM2	9p13.3	Arthrogryposis, distal, type 2B, 601680 (3)	-Aut-Dom--	cs_skeletal_exists
606210	57190	SEPN1	1p36.11	Muscular dystrophy, rigid spine, 1, 602771 (3)	-Aut--res-	cs_skeletal_exists
602782	-	-	11q25	Histiocytosis-lymphadenopathy plus syndrome, 602782 (3)	-Aut--res-	cs_skeletal_exists
612373	55315	SLC29A3	10q22.1	Histiocytosis-lymphadenopathy plus syndrome, 602782 (3)	-Aut--res-	cs_skeletal_exists
134934	2261	FGFR3	4p16.3	Muenke syndrome, 602849 (3)	-Aut-Dom--	cs_skeletal_exists
108961	4882	NPR2	9p13.3	Acromesomelic dysplasia, Maroteaux type, 602875 (3)	-Aut--res-	cs_skeletal_exists
604927	9150	CTDP1	18q23	Congenital cataracts, facial dysmorphism, and neuropathy, 604168 (3)	-Aut--res-	cs_skeletal_exists
613276	79650	USB1	16q21	Poikiloderma with neutropenia, 604173 (3)	-Aut--res-	cs_skeletal_exists
604322	26503	SLC17A5	6q13	Salla disease, 604369 (3)	-Aut--res-	cs_skeletal_exists
120140	1280	COL2A1	12q13.11	Osteoarthritis with mild chondrodysplasia, 604864 (3)	-Aut-Dom--	cs_skeletal_exists
612990	171023	ASXL1	20q11.21	Bohring-Opitz syndrome, 605039 (3)	-Aut-Dom--	cs_skeletal_exists
605427	59341	TRPV4	12q24.11	Hereditary motor and sensory neuropathy, type IIc, 606071 (3)	-Aut-Dom--	cs_skeletal_exists
606230	85358	SHANK3	22q13.33	Phelan-McDermid syndrome, 606232 (3)	----	cs_skeletal_exists
613624	9640	ZNF592	15q25.3	Spinocerebellar ataxia, autosomal recessive 5, 606937 (3)	-Aut--res-	cs_skeletal_exists
157660	6023	RMRP	9p13.3	Anauxetic dysplasia, 607095 (3)	-Aut--res-	cs_skeletal_exists
607461	54808	DYM	18q21.1	Smith-McCort dysplasia, 607326 (3)	-Aut--res-	cs_skeletal_exists
600726	3549	IHH	2q35	Acrocapitofemoral dysplasia, 607778 (3)	-Aut--res-	cs_skeletal_exists
610511	10484	SEC23A	14q21.1	Craniolenticulosutural dysplasia, 607812 (3)	-Aut--res-	cs_skeletal_exists
134797	2200	FBN1	15q21.1	Weill-Marchesani syndrome 2, dominant, 608328 (3)	-Aut-Dom--	cs_skeletal_exists
603100	10555	AGPAT2	9q34.3	Lipodystrophy, congenital generalized, type 1, 608594 (3)	-Aut--res-	cs_skeletal_exists
602109	4148	MATN3	2p24.1	Spondyloepimetaphyseal dysplasia, 608728 (3)	-Aut--res-	cs_skeletal_exists
147440	3479	IGF1	12q23.2	Growth retardation with deafness and mental retardation due to IGF1 deficiency, 608747 (3)	-Aut--res-	cs_skeletal_exists
603590	9215	LARGE	22q12.3	Muscular dystrophy-dystroglycanopathy (congenital with mental retardation), type B, 6, 608840 (3)	-Aut--res-	cs_skeletal_exists
120140	1280	COL2A1	12q13.11	Czech dysplasia, 609162	-Aut-Dom--	cs_skeletal_exists
601865	5352	PLOD2	3q24	Bruck syndrome 2, 609220 (3)	-Aut--res-	cs_skeletal_exists
603248	658	BMPR1B	4q22.3	Chrondrodysplasia, acromesomelic, with genital anomalies, 609441 (3)	-Aut--res-	cs_skeletal_exists
614218	124997	WDR81	17p13.3	Cerebellar ataxia, mental retardation, and dysequilibrium syndrome 2, 610185 (3)	-Aut--res-	cs_skeletal_exists
251170	4598	MVK	12q24.11	Mevalonic aciduria, 610377 (3)	-Aut--res-	cs_skeletal_exists
134934	2261	FGFR3	4p16.3	CATSHL syndrome, 610474 (3)	-Aut-Dom-res-	cs_skeletal_exists
603892	9343	EFTUD2	17q21.31	Mandibulofacial dysostosis with microcephaly, 610536 (3)	-Aut-Dom--	cs_skeletal_exists
605497	10491	CRTAP	3p22.3	Osteogenesis imperfecta, type VII, 610682 (3)	-Aut--res-	cs_skeletal_exists
182530	6654	SOS1	2p22.1	Noonan syndrome 4, 610733 (3)	-Aut-Dom--	cs_skeletal_exists
610339	64175	LEPRE1	1p34.2	Osteogenesis imperfecta, type VIII, 610915 (3)	-Aut--res-	cs_skeletal_exists
607063	60681	FKBP10	17q21.2	Osteogenesis imperfecta, type XI, 610968 (3)	-Aut--res-	cs_skeletal_exists
610916	54888	NSUN2	5p15.31	Mental retardation, autosomal recessive 5, 611091 (3)	-Aut--res-	cs_skeletal_exists
613129	80169	CTC1	17p13.1	Cerebroretinal microangiopathy with calcifications and cysts, 612199 (3)	-Aut--res-	cs_skeletal_exists
608735	91252	SLC39A13	11p11.2	Spondylocheirodysplasia, Ehlers-Danlos syndrome-like, 612350 (3)	-Aut--res-	cs_skeletal_exists
603066	8985	PLOD3	7q22.1	Lysyl hydroxylase 3 deficiency, 612394 (3)	-Aut--res-	cs_skeletal_exists
176797	7704	ZBTB16	11q23.2	Skeletal defects, genital hypoplasia, and mental retardation, 612447 (3)	-Aut--res-	cs_skeletal_exists
139320	2778	GNAS	20q13.32	Pseudohypoparathyroidism Ic, 612462 (3)	-Aut-Dom--	cs_skeletal_exists
139320	2778	GNAS	20q13.32	Pseudopseudohypoparathyroidism, 612463 (3)	-Aut-Dom--	cs_skeletal_exists
603005	9060	PAPSS2	10q23.2-q23.3	SEMD, Pakistani type, 612847 (3)	-Aut--res-	cs_skeletal_exists
173110	5449	POU1F1	3p11.2	Pituitary hormone deficiency, combined, 1, 613038 (3)	-Aut-Dom-res-	cs_skeletal_exists
610222	54453	RIN2	20p11.23	Macrocephaly, alopecia, cutis laxa, and scoliosis, 613075 (3)	-Aut--res-	cs_skeletal_exists
602090	4054	LTBP3	11q13.1	Tooth agenesis, selective, 6, 613097 (3)	-Aut--res-	cs_skeletal_exists
168470	5744	PTHLH	12p11.22	Brachydactyly, type E2, 613382 (3)	-Aut-Dom--	cs_skeletal_exists
606409	83737	ITCH	20q11.22	Autoimmune disease, syndromic multisystem, 613385 (3)	-Aut--res-	cs_skeletal_exists
602774	5889	RAD51C	17q22	Fanconi anemia, complementation group 0, 613390 (3)	-Aut--res-	cs_skeletal_exists
613602	57539	WDR35	2p24.1	Cranioectodermal dysplasia 2, 613610 (3)	-Aut--res-	cs_skeletal_exists
609279	55835	CENPJ	13q12.12	Seckel syndrome 4, 613676 (3)	-Aut--res-	cs_skeletal_exists
608059	84667	HES7	17p13.1	Spondylocostal dysostosis 4, autosomal recessive, 613686 (3)	-Aut--res-	cs_skeletal_exists
607244	23431	AP4E1	15q21.2	Spastic paraplegia 51, autosomal recessive, 613744 (3)	-Aut--res-	cs_skeletal_exists
603056	5000	ORC4	2q22.3-q23.1	Meier-Gorlin syndrome 2, 613800 (3)	-Aut--res-	cs_skeletal_exists
607213	23594	ORC6	16q11.2	Meier-Gorlin syndrome 3, 613803 (3)	-Aut--res-	cs_skeletal_exists
605525	81620	CDT1	16q24.3	Meier-Gorlin syndrome 4, 613804 (3)	-Aut--res-	cs_skeletal_exists
602627	990	CDC6	17q21.2	Meier-Gorlin syndrome 5, 613805 (3)	-Aut--res-	cs_skeletal_exists
600943	871	SERPINH1	11q13.5	Osteogenesis imperfecta, type X, 613848 (3)	-Aut--res-	cs_skeletal_exists
606633	121340	SP7	12q13.13	Osteogenesis imperfecta, type XII, 613849 (3)	-Aut--res-	cs_skeletal_exists
613278	84464	SLX4	16p13.3	Fanconi anemia, complementation group P, 613951 (3)	-Aut--res-	cs_skeletal_exists
187270	7015	TERT	5p15.33	Dyskeratosis congenita, autosomal dominant 2, 613989 (3)	-Aut-Dom-res-	cs_skeletal_exists
187270	7015	TERT	5p15.33	Dyskeratosis congenita, autosomal recessive 4, 613989 (3)	-Aut-Dom-res-	cs_skeletal_exists
604319	26277	TINF2	14q12	Dyskeratosis congenita, autosomal dominant 3, 613990 (3)	-Aut-Dom--	cs_skeletal_exists
603811	8815	BANF1	11q13.1	Nestor-Guillermo progeria syndrome, 614008 (3)	-Aut--res-	cs_skeletal_exists
607245	10717	AP4B1	1p13.2	Spastic paraplegia 47, autosomal recessive, 614066 (3)	-Aut--res-	cs_skeletal_exists
607243	11154	AP4S1	14q12	Spastic paraplegia 52, autosomal recessive, 614067 (3)	-Aut--res-	cs_skeletal_exists
614010	54928	IMPAD1	8q12.1	Chondrodysplasia with joint dislocations, GRAPP type, 614078 (3)	-Aut--res-	cs_skeletal_exists
614068	112752	IFT43	14q24.3	Cranioectodermal dysplasia 3, 614099 (3)	-Aut--res-	cs_skeletal_exists
607951	9702	CEP57	11q21	Mosaic variegated aneuploidy syndrome 2, 614114 (3)	-Aut--res-	cs_skeletal_exists
134797	2200	FBN1	15q21.1	Geleophysic dysplasia 2, 614185 (3)	-Aut-Dom--	cs_skeletal_exists
614145	83987	CCDC8	19q13.32	Three M syndrome 3, 614205 (3)	-Aut--res-	cs_skeletal_exists
601255	547	KIF1A	2q37.3	Neuropathy, hereditary sensory, type IIC, 614213 (3)	-Aut--res-	cs_skeletal_exists
604270	4038	LRP4	11p11.2	Sclerosteosis 2, 614305 (3)	-Aut-Dom-res-	cs_skeletal_exists
609415	407975	MIR17HG	13q31.3	Feingold syndrome 2, 614326 (3)	-Aut-Dom--	cs_skeletal_exists
608151	57728	WDR19	4p14	Asphyxiating thoracic dystrophy 5, 614376 (3)	-Aut--res-	cs_skeletal_exists
608151	57728	WDR19	4p14	Cranioectodermal dysplasia 4, 614378 (3)	-Aut--res-	cs_skeletal_exists
190120	7067	THRA	17q21.1	Hypothyroidism, congenital, nongoitrous, 6, 614450 (3)	-Aut-Dom--	cs_skeletal_exists
600129	5144	PDE4D	5q11.2-q12.1	Acrodysostosis 2, with or without hormone resistance, 614613 (3)	-Aut-Dom--	cs_skeletal_exists
606462	5885	RAD21	8q24.11	Cornelia de Lange syndrome 4, 614701 (3)	-Aut-Dom--	cs_skeletal_exists
600856	1028	CDKN1C	11p15.4	Beckwith-Wiedemann syndrome, 130650 (3)	-Aut-Dom--	cs_skeletal_exists
606272	1497	CTNS	17p13.2	Cystinosis, late-onset juvenile or adolescent nephropathic, 219900 (3)	-Aut--res-	cs_skeletal_exists
604580	10516	FBLN5	14q32.12	Cutis laxa, autosomal recessive, type IA, 219100 (3)	-Aut--res-	cs_skeletal_exists
121014	2697	GJA1	6q22.31	Hallermann-Streiff syndrome, 234100 (3)	----	cs_skeletal_exists
103280	283120	H19	11p15.5	Beckwith-Wiedemann syndrome, 130650 (3)	-Aut-Dom--	cs_skeletal_exists
604115	10984	KCNQ1OT1	11p15.5	Beckwith-Wiedemann syndrome, 130650 (3)	-Aut-Dom--	cs_skeletal_exists
607397	4158	MC2R	18p11.21	Glucocorticoid deficiency, due to ACTH unresponsiveness, 202200 (3)	-Aut--res-	cs_skeletal_exists
606681	64324	NSD1	5q35.2-q35.3	Beckwith-Wiedemann syndrome, 130650 (3)	-Aut-Dom--	cs_skeletal_exists
602207	22931	RAB18	10p12.1	Warburg micro syndrome 3, 614222 (3)	-Aut--res-	cs_skeletal_exists
609275	25782	RAB3GAP2	1q41	Warburg micro syndrome 2, 614225 (3)	-Aut--res-	cs_skeletal_exists
603593	9056	SLC7A7	14q11.2	Lysinuric protein intolerance, 222700 (3)	-Aut--res-	cs_skeletal_exists
300126	1736	DKC1	Xq28	Dyskeratosis congenita, X-linked, 305000 (3)	X-linked---res-	cs_skeletal_exists
603297	79659	DYNC2H1	11q22.3	Asphyxiating thoracic dystrophy 3, 613091 (3)	-Aut--res-	cs_skeletal_exists
173335	5167	ENPP1	6q23.2	Arterial calcification, generalized, of infancy, 1, 208000 (3)	-Aut--res-	cs_skeletal_exists
133520	2072	ERCC4	16p13.12	Xeroderma pigmentosum, group F, 278760 (3)	-Aut--res-	cs_skeletal_exists
613742	2538	G6PC	17q21.31	Glycogen storage disease Ia, 232200 (3)	-Aut--res-	cs_skeletal_exists
300474	2710	GK	Xp21.2	Glycerol kinase deficiency, 307030 (3)	X-linked---res-	cs_skeletal_exists
165230	2736	GLI2	2q14.2	Holoprosencephaly-9, 610829 (3)	-Aut-Dom--	cs_skeletal_exists
252800	3425	IDUA	4p16.3	Mucopolysaccharidosis Ih/s, 607015 (3)	-Aut--res-	cs_skeletal_exists
252800	3425	IDUA	4p16.3	Mucopolysaccharidosis Ih, 607014 (3)	-Aut--res-	cs_skeletal_exists
600359	3758	KCNJ1	11q24.3	Bartter syndrome, type 2, 241200 (3)	-Aut--res-	cs_skeletal_exists
613113	4763	NF1	17q11.2	Neurofibromatosis-Noonan syndrome, 601321 (3)	-Aut-Dom--	cs_skeletal_exists
600037	5015	OTX2	14q22.3	Microphthalmia, syndromic 5, 610125 (3)	-Aut-Dom--	cs_skeletal_exists
600037	5015	OTX2	14q22.3	Retinal dystrophy, early-onset, and pituitary dysfunction, 610125 (3)	-Aut-Dom--	cs_skeletal_exists
232000	5095	PCCA	13q32.3	Propionicacidemia, 606054 (3)	-Aut--res-	cs_skeletal_exists
232050	5096	PCCB	3q22.3	Propionicacidemia, 606054 (3)	-Aut--res-	cs_skeletal_exists
604124	5932	RBBP8	18q11.2	Seckel syndrome 2, 606744 (3)	-Aut--res-	cs_skeletal_exists
600857	6389	SDHA	5p15.33	Mitochondrial respiratory chain complex II deficiency, 252011 (3)	-Aut--res-	cs_skeletal_exists
612848	644096	SDHAF1	19q13.12	Mitochondrial complex II deficiency, 252011 (3)	-Aut--res-	cs_skeletal_exists
600839	6557	SLC12A1	15q21.1	Bartter syndrome, type 1, 601678 (3)	-Aut--res-	cs_skeletal_exists
182309	6569	SLC34A1	5q35.3	Fanconi renotubular syndrome 2, 613388 (3)	-Aut--res-	cs_skeletal_exists
602671	2542	SLC37A4	11q23.3	Glycogen storage disease Ib, 232220 (3)	-Aut--res-	cs_skeletal_exists
607608	6609	SMPD1	11p15.4	Niemann-Pick disease, type A, 257200 (3)	-Aut--res-	cs_skeletal_exists
600555	6772	STAT1	2q32.2	Candidiasis, familial, 7, 614162 (3)	-Aut-Dom--	cs_skeletal_exists
118494	1131	CHRM3	1q43	Eagle-Barrett syndrome, 100100 (3)	-Aut--res-	cs_skeletal_exists
610911	57514	ARHGAP31	3q13.33	Adams-Oliver syndrome 1, 100300 (3)	-Aut-Dom--	cs_skeletal_exists
136350	2260	FGFR1	8p11.23-p11.22	Pfeiffer syndrome, 101600 (3)	-Aut-Dom--	cs_skeletal_exists
176943	2263	FGFR2	10q26.13	Pfeiffer syndrome, 101600 (3)	-Aut-Dom--	cs_skeletal_exists
608958	100	ADA	20q13.12	Adenosine deaminase deficiency, partial, 102700 (3)	-Aut--res-	cs_skeletal_exists
608958	100	ADA	20q13.12	Severe combined immunodeficiency due to ADA deficiency, 102700 (3)	-Aut--res-	cs_skeletal_exists
603273	8626	TP63	3q28	ADULT syndrome, 103285 (3)	-Aut-Dom--	cs_skeletal_exists
300203	6792	CDKL5	Xp22.13	Angelman syndrome-like, 105830 (3)	----	cs_skeletal_exists
300005	4204	MECP2	Xq28	Angelman syndrome, 105830 (3)	----	cs_skeletal_exists
601623	7337	UBE3A	15q11.2	Angelman syndrome, 105830 (3)	----	cs_skeletal_exists
603273	8626	TP63	3q28	Hay-Wells syndrome, 106260 (3)	-Aut-Dom--	cs_skeletal_exists
142830	3106	HLA-B	6p21.33	{Spondyloarthropathy, susceptibility to, 1}, 106300 (3)	----	cs_skeletal_exists
602218	6299	SALL1	16q12.1	Townes-Brocks branchiootorenal-like syndrome, 107480 (3)	-Aut-Dom--	cs_skeletal_exists
602218	6299	SALL1	16q12.1	Townes-Brocks syndrome, 107480 (3)	-Aut-Dom--	cs_skeletal_exists
190990	7169	TPM2	9p13.3	Arthrogryposis multiplex congenita, distal, type 1, 108120 (3)	-Aut-Dom--	cs_skeletal_exists
603381	2317	FLNB	3p14.3	Atelosteogenesis, type III, 108721 (3)	-Aut-Dom--	cs_skeletal_exists
601309	5727	PTCH1	9q22.32	Basal cell nevus syndrome, 109400 (3)	-Aut-Dom--	cs_skeletal_exists
156540	4507	MTAP	9p21.3	Diaphyseal medullary stenosis with malignant fibrous histiocytoma, 112250 (3)	-Aut-Dom--	cs_skeletal_exists
112261	650	BMP2	20p12.3	Brachydactyly, type A2, 112600 (3)	-Aut-Dom--	cs_skeletal_exists
603248	658	BMPR1B	4q22.3	Brachydactyly, type A2, 112600 (3)	-Aut-Dom--	cs_skeletal_exists
601146	8200	GDF5	20q11.22	Brachydactyly, type A2, 112600 (3)	-Aut-Dom--	cs_skeletal_exists
602337	4920	ROR2	9q22.31	Brachydactyly, type B1, 113000 (3)	-Aut-Dom--	cs_skeletal_exists
601146	8200	GDF5	20q11.22	Brachydactyly, type C, 113100 (3)	-Aut-Dom--	cs_skeletal_exists
142989	3239	HOXD13	2q31.1	Brachydactyly, type E, 113300 (3)	-Aut-Dom--	cs_skeletal_exists
107580	7020	TFAP2A	6p24.3	Branchiooculofacial syndrome, 113620 (3)	-Aut-Dom--	cs_skeletal_exists
120150	1277	COL1A1	17q21.33	Caffey disease, 114000 (3)	-Aut-Dom--	cs_skeletal_exists
180901	6261	RYR1	19q13.2	Central core disease, 117000 (3)	-Aut-Dom-res-	cs_skeletal_exists
180901	6261	RYR1	19q13.2	Neuromuscular disease, congenital, with uniform type 1 fiber, 117000 (3)	-Aut-Dom-res-	cs_skeletal_exists
601147	392255	GDF6	8q22.1	Klippel-Feil syndrome 1, autosomal dominant, 118100 (3)	-Aut-Dom--	cs_skeletal_exists
159440	4359	MPZ	1q23.3	Charcot-Marie-Tooth disease, type 1B, 118200 (3)	-Aut-Dom--	cs_skeletal_exists
605995	23095	KIF1B	1p36.22	Charcot-Marie-Tooth disease, type 2A1, 118210 (3)	-Aut-Dom--	cs_skeletal_exists
601097	5376	PMP22	17p12	Charcot-Marie-Tooth disease, type 1A, 118220 (3)	-Aut-Dom--	cs_skeletal_exists
601097	5376	PMP22	17p12	Charcot-Marie-Tooth disease, type 1E, 118300 (3)	-Aut-Dom--	cs_skeletal_exists
602104	6452	SH3BP2	4p16.3	Cherubism, 118400 (3)	-Aut-Dom--	cs_skeletal_exists
601920	182	JAG1	20p12.2	Alagille syndrome, 118450 (3)	-Aut-Dom--	cs_skeletal_exists
605145	56172	ANKH	5p15.2	Chondrocalcinosis 2, 118600 (3)	-Aut-Dom--	cs_skeletal_exists
607199	3664	IRF6	1q32.2	Popliteal pterygium syndrome, 119500 (3)	-Aut-Dom--	cs_skeletal_exists
608148	23314	SATB2	2q33.1	Cleft palate and mental retardation, 119540 (3)	----	cs_skeletal_exists
191339	7314	UBB	17p11.2	Cleft palate, isolated, 119540 (2)	----	cs_skeletal_exists
602149	5307	PITX1	5q31.1	Clubfoot, congenital, 119800 (3)	-Aut-Dom--	cs_skeletal_exists
601688	3248	HPGD	4q34.1	Digital clubbing, isolated congenital, 119900 (3)	-Aut-Dom--	cs_skeletal_exists
612570	2201	FBN2	5q23.3	Contractural arachnodactyly, congenital, 121050 (3)	-Aut-Dom--	cs_skeletal_exists
136350	2260	FGFR1	8p11.23-p11.22	Jackson-Weiss syndrome, 123150 (3)	-Aut-Dom--	cs_skeletal_exists
176943	2263	FGFR2	10q26.13	Jackson-Weiss syndrome, 123150 (3)	-Aut-Dom--	cs_skeletal_exists
176943	2263	FGFR2	10q26.13	Crouzon syndrome, 123500 (3)	-Aut-Dom--	cs_skeletal_exists
176943	2263	FGFR2	10q26.13	Beare-Stevenson cutis gyrata syndrome, 123790 (3)	-Aut-Dom--	cs_skeletal_exists
121011	2706	GJB2	13q12.11	Vohwinkel syndrome, 124500 (3)	-Aut-Dom--	cs_skeletal_exists
605204	1861	TOR1A	9q34.11	Dystonia-1, torsion, 128100 (3)	-Aut-Dom--	cs_skeletal_exists
600225	2643	GCH1	14q22.2	Dystonia, DOPA-responsive, with or without hyperphenylalainemia, 128230 (3)	-Aut-Dom-res-	cs_skeletal_exists
120215	1289	COL5A1	9q34.3	Ehlers-Danlos syndrome, type II, 130010 (3)	-Aut-Dom--	cs_skeletal_exists
190180	7040	TGFB1	19q13.2	Camurati-Engelmann disease, 131300 (3)	-Aut-Dom--	cs_skeletal_exists
609413	2074	ERCC6	10q11.23	Cockayne syndrome, type B, 133540 (3)	-Aut--res-	cs_skeletal_exists
102576	90	ACVR1	2q24.1	Fibrodysplasia ossificans progressiva, 135100 (3)	-Aut-Dom--	cs_skeletal_exists
606014	257	ALX3	1p13.3	Frontonasal dysplasia 1, 136760 (3)	-Aut--res-	cs_skeletal_exists
189907	6928	HNF1B	17q12	Renal cysts and diabetes syndrome, 137920 (3)	-Aut-Dom--	cs_skeletal_exists
603756	9429	ABCG2	4q22.1	[Uric acid concentration, serum, QTL1], 138900 (3)	-Aut-Dom--	cs_skeletal_exists
142959	3209	HOXA13	7p15.2	Hand-foot-uterus syndrome, 140000 (3)	-Aut-Dom--	cs_skeletal_exists
601620	6910	TBX5	12q24.21	Holt-Oram syndrome, 142900 (3)	-Aut-Dom--	cs_skeletal_exists
607393	79577	CDC73	1q31.2	Hyperparathyroidism-jaw tumor syndrome, 145001 (3)	-Aut-Dom--	cs_skeletal_exists
607393	79577	CDC73	1q31.2	Parathyroid adenoma with cystic changes, 145001 (3)	-Aut-Dom--	cs_skeletal_exists
129010	1959	EGR2	10q21.3	Dejerine-Sottas disease, 145900 (3)	-Aut-Dom-res-	cs_skeletal_exists
159440	4359	MPZ	1q23.3	Dejerine-Sottas disease, 145900 (3)	-Aut-Dom-res-	cs_skeletal_exists
601097	5376	PMP22	17p12	Dejerine-Sottas disease, 145900 (3)	-Aut-Dom-res-	cs_skeletal_exists
605725	57716	PRX	19q13.2	Charcot-Marie-Tooth disease, type 4F, 145900 (3)	-Aut-Dom-res-	cs_skeletal_exists
605725	57716	PRX	19q13.2	Dejerine-Sottas disease, autosomal recessive, 145900 (3)	-Aut-Dom-res-	cs_skeletal_exists
171760	249	ALPL	1p36.12	Hypophosphatasia, adult, 146300 (3)	-Aut-Dom-res-	cs_skeletal_exists
171760	249	ALPL	1p36.12	Odontohypophosphatasia, 146300 (3)	-Aut-Dom-res-	cs_skeletal_exists
102582	6774	STAT3	17q21.2	Hyper-IgE recurrent infection syndrome, 147060 (3)	-Aut-Dom--	cs_skeletal_exists
607343	57167	SALL4	20q13.2	IVIC syndrome, 147750 (3)	-Aut-Dom--	cs_skeletal_exists
601719	9496	TBX4	17q23.2	Small patella syndrome, 147891 (3)	-Aut-Dom--	cs_skeletal_exists
602113	8085	MLL2	12q13.12	Kabuki syndrome 1, 147920 (3)	-Aut-Dom--	cs_skeletal_exists
121011	2706	GJB2	13q12.11	Keratitis-ichthyosis-deafness syndrome, 148210 (3)	-Aut-Dom--	cs_skeletal_exists
606597	5077	PAX3	2q36.1	Waardenburg syndrome, type 3, 148820 (3)	-Aut-Dom-res-	cs_skeletal_exists
138491	2741	GLRA1	5q33.1	Hyperekplexia, hereditary 1, autosomal dominant or recessive, 149400 (3)	-Aut-Dom-res-	cs_skeletal_exists
602115	2255	FGF10	5p12	LADD syndrome, 149730 (3)	-Aut-Dom--	cs_skeletal_exists
176943	2263	FGFR2	10q26.13	LADD syndrome, 149730 (3)	-Aut-Dom--	cs_skeletal_exists
134934	2261	FGFR3	4p16.3	LADD syndrome, 149730 (3)	-Aut-Dom--	cs_skeletal_exists
120140	1280	COL2A1	12q13.11	Legg-Calve-Perthes disease, 150600 (3)	-Aut-Dom--	cs_skeletal_exists
176876	5781	PTPN11	12q24.13	LEOPARD syndrome 1, 151100 (3)	-Aut-Dom--	cs_skeletal_exists
610292	55024	BANK1	4q24	{Systemic lupus erythematosus, association with}, 152700 (3)	-Aut-Dom--	cs_skeletal_exists
120810	720	C4A	6p21.33	?Systemic lupus erythematosus, susceptibility to or protection against}, 152700 (2)	-Aut-Dom--	cs_skeletal_exists
125505	1773	DNASE1	16p13.3	{Systemic lupus erythematosus, susceptibility to}, 152700 (3)	-Aut-Dom--	cs_skeletal_exists
604590	2213	FCGR2B	1q23.3	{Systemic lupus erythematosus, susceptibility to}, 152700 (3)	-Aut-Dom--	cs_skeletal_exists
600716	26191	PTPN22	1p13.2	{Systemic lupus erythematosus susceptibility to}, 152700 (3)	-Aut-Dom--	cs_skeletal_exists
606609	11277	TREX1	3p21.31	{Systemic lupus erythematosus, susceptibility to}, 152700 (3)	-Aut-Dom--	cs_skeletal_exists
602402	2303	FOXC2	16q24.1	Lymphedema-distichiasis syndrome with renal disease and diabetes mellitus, 153400 (3)	-Aut-Dom--	cs_skeletal_exists
602402	2303	FOXC2	16q24.1	Lymphedema-distichiasis syndrome, 153400 (3)	-Aut-Dom--	cs_skeletal_exists
176876	5781	PTPN11	12q24.13	Metachondromatosis, 156250 (3)	-Aut-Dom--	cs_skeletal_exists
174763	5428	POLG	15q26.1	Progressive external ophthalmoplegia, autosomal dominant, 157640 (3)	-Aut-Dom--	cs_skeletal_exists
601728	5728	PTEN	10q23.31	Cowden disease, 158350 (3)	-Aut-Dom--	cs_skeletal_exists
601728	5728	PTEN	10q23.31	Lhermitte-Duclos syndrome, 158350 (3)	-Aut-Dom--	cs_skeletal_exists
600112	1778	DYNC1H1	14q32.31	Spinal muscular atrophy, lower extremity, autosomal dominant, 158600 (3)	-Aut-Dom--	cs_skeletal_exists
120220	1291	COL6A1	21q22.3	Bethlem myopathy, 158810 (3)	-Aut-Dom-res-	cs_skeletal_exists
120240	1292	COL6A2	21q22.3	Bethlem myopathy, 158810 (3)	-Aut-Dom-res-	cs_skeletal_exists
120250	1293	COL6A3	2q37.3	Bethlem myopathy, 158810 (3)	-Aut-Dom-res-	cs_skeletal_exists
604103	9499	MYOT	5q31.2	Muscular dystrophy, limb-girdle, type 1A, 159000 (3)	-Aut-Dom--	cs_skeletal_exists
150330	4000	LMNA	1q22	Muscular dystrophy, limb-girdle, type 1B, 159001 (3)	-Aut-Dom--	cs_skeletal_exists
176260	3736	KCNA1	12p13.32	Episodic ataxia/myokymia syndrome, 160120 (3)	-Aut-Dom--	cs_skeletal_exists
160760	4625	MYH7	14q11.2	Laing distal myopathy, 160500 (3)	-Aut-Dom--	cs_skeletal_exists
102610	58	ACTA1	1q42.13	Myopathy, actin, congenital, with excess of thin myofilaments, 161800 (3)	-Aut-Dom-res-	cs_skeletal_exists
102610	58	ACTA1	1q42.13	Myopathy, nemaline, 3, 161800 (3)	-Aut-Dom-res-	cs_skeletal_exists
191845	7369	UMOD	16p12.3	Hyperuricemic nephropathy, familial juvenile 1, 162000 (3)	-Aut-Dom--	cs_skeletal_exists
607379	4771	NF2	22q12.2	Schwannomatosis, 162091 (3)	-Aut-Dom--	cs_skeletal_exists
613113	4763	NF1	17q11.2	Neurofibromatosis, type 1, 162200 (3)	-Aut-Dom--	cs_skeletal_exists
605712	10558	SPTLC1	9q22.31	Neuropathy, hereditary sensory and autonomic, type IA, 162400 (3)	-Aut-Dom--	cs_skeletal_exists
121014	2697	GJA1	6q22.31	Oculodentodigital dysplasia, 164200 (3)	-Aut-Dom--	cs_skeletal_exists
164840	4613	MYCN	2p24.3	Feingold syndrome, 164280 (3)	-Aut-Dom--	cs_skeletal_exists
605083	2487	FRZB	2q32.1	{Osteoarthritis susceptibility 1}, 165720 (3)	----	cs_skeletal_exists
155760	176	ACAN	15q26.1	Osteochondritis dissecans, short stature, and early-onset osteoarthritis, 165800 (3)	-Aut-Dom--	cs_skeletal_exists
608662	203859	ANO5	11p14.3	Gnathodiaphyseal dysplasia, 166260 (3)	-Aut-Dom--	cs_skeletal_exists
608968	9935	MAFB	20q12	Multicentric carpotarsal osteolysis syndrome, 166300 (3)	-Aut-Dom--	cs_skeletal_exists
139320	2778	GNAS	20q13.32	Osseous heteroplasia, progressive, 166350 (3)	-Aut-Dom--	cs_skeletal_exists
602727	1186	CLCN7	16p13.3	Osteopetrosis, autosomal dominant 2, 166600 (3)	-Aut-Dom--	cs_skeletal_exists
611738	100188853	-	20p12.3	{Osteoporosis}, 166710 (2)	-Aut-Dom--	cs_skeletal_exists
611739	100188854	-	11p12	{Osteoporosis}, 166710 (2)	-Aut-Dom--	cs_skeletal_exists
114131	799	CALCR	7q21.3	{Osteoporosis, postmenopausal, susceptibility}, 166710 (3)	-Aut-Dom--	cs_skeletal_exists
120150	1277	COL1A1	17q21.33	[Bone mineral density variation QTL], 166710 (3)	-Aut-Dom--	cs_skeletal_exists
120150	1277	COL1A1	17q21.33	{Osteoporosis}, 166710 (3)	-Aut-Dom--	cs_skeletal_exists
120160	1278	COL1A2	7q21.3	{Osteoporosis, postmenopausal}, 166710 (3)	-Aut-Dom--	cs_skeletal_exists
603506	4041	LRP5	11q13.2	{Osteoporosis}, 166710 (3)	-Aut-Dom--	cs_skeletal_exists
603422	8572	PDLIM4	5q31.1	{Osteoporosis, susceptibility to}, 166710 (3)	-Aut-Dom--	cs_skeletal_exists
601769	7421	VDR	12q13.11	?Osteoporosis, involutional, 166710 (1)	-Aut-Dom--	cs_skeletal_exists
601023	7415	VCP	9p13.3	Inclusion body myopathy with early-onset Paget disease and frontotemporal dementia, 167320 (3)	-Aut-Dom--	cs_skeletal_exists
605427	59341	TRPV4	12q24.11	Parastremmatic dwarfism, 168400 (3)	-Aut-Dom--	cs_skeletal_exists
123101	4488	MSX2	5q35.2	Parietal foramina 1, 168500 (3)	-Aut-Dom--	cs_skeletal_exists
123101	4488	MSX2	5q35.2	Parietal foramina with cleidocranial dysplasia, 168550 (3)	-Aut-Dom--	cs_skeletal_exists
601601	7021	TFAP2B	6p12.3	Char syndrome, 169100 (3)	-Aut-Dom--	cs_skeletal_exists
600024	3930	LBR	1q42.12	Pelger-Huet anomaly, 169400 (3)	-Aut-Dom--	cs_skeletal_exists
607900	55612	FERMT1	20p12.3	Kindler syndrome, 173650 (3)	-Aut--res-	cs_skeletal_exists
177060	5589	PRKCSH	19p13.2	Polycystic liver disease, 174050 (3)	-Aut-Dom--	cs_skeletal_exists
608648	11231	SEC63	6q21	Polycystic liver disease, 174050 (3)	-Aut-Dom--	cs_skeletal_exists
603499	8792	TNFRSF11A	18q21.33	Osteolysis, familial expansile, 174810 (3)	-Aut-Dom--	cs_skeletal_exists
600993	4089	SMAD4	18q21.2	Juvenile polyposis/hereditary hemorrhagic telangiectasia syndrome, 175050 (3)	-Aut-Dom--	cs_skeletal_exists
611731	324	APC	5q22.2	Adenomatous polyposis coli, 175100 (3)	-Aut-Dom--	cs_skeletal_exists
602216	6794	STK11	19p13.3	Peutz-Jeghers syndrome, 175200 (3)	-Aut-Dom--	cs_skeletal_exists
165240	2737	GLI3	7p14.1	Greig cephalopolysyndactyly syndrome, 175700 (3)	-Aut-Dom--	cs_skeletal_exists
142994	3110	MNX1	7q36.3	Currarino syndrome, 176450 (3)	-Aut-Dom--	cs_skeletal_exists
164730	207	AKT1	14q32.33	Proteus syndrome, somatic, 176920 (3)	----	cs_skeletal_exists
603234	368	ABCC6	16p13.11	Pseudoxanthoma elasticum, forme fruste, 177850 (3)	-Aut-Dom--	cs_skeletal_exists
600770	727897	MUC5B	11p15.5	{Pulmonary fibrosis, idiopathic, susceptibility to}, 178500 (3)	-Aut-Dom--	cs_skeletal_exists
178630	653509	SFTPA1	10q22.3	{Pulmonary fibrosis, idiopathic, susceptibility to}, 178500 (3)	-Aut-Dom--	cs_skeletal_exists
178642	729238	SFTPA2	10q22.3	Pulmonary fibrosis, idiopathic, 178500 (3)	-Aut-Dom--	cs_skeletal_exists
602322	7012	TERC	3q26.2	{Pulmonary fibrosis, idiopathic, susceptibility to}, 178500 (3)	-Aut-Dom--	cs_skeletal_exists
187270	7015	TERT	5p15.33	{Pulmonary fibrosis,idiopathic, susceptibility to}, 178500 (3)	-Aut-Dom--	cs_skeletal_exists
109270	6521	SLC4A1	17q21.31	Renal tubular acidosis, distal, AD, 179800 (3)	-Aut-Dom-res-	cs_skeletal_exists
605554	51744	CD244	1q23.3	{Rheumatoid arthritis, susceptibility to}, 180300 (3)	----	cs_skeletal_exists
600005	4261	CIITA	16p13.13	{Rheumatoid arthritis, susceptibility to}, 180300 (3)	----	cs_skeletal_exists
142857	3123	HLA-DRB1	6p21.32	{Rheumatoid arthritis, susceptibility to}, 180300 (3)	----	cs_skeletal_exists
124092	3586	IL10	1q32.1	{Rheumatoid arthritis, progression of}, 180300 (3)	----	cs_skeletal_exists
601022	4795	NFKBIL1	6p21.33	{Rheumatoid arthritis, susceptibility to}, 180300 (3)	----	cs_skeletal_exists
605347	23569	PADI4	1p36.13	{Rheumatoid arthritis, susceptibility to}, 180300 (3)	----	cs_skeletal_exists
600716	26191	PTPN22	1p13.2	{Rheumatoid arthritis, susceptibility to}, 180300 (3)	----	cs_skeletal_exists
604190	6583	SLC22A4	5q31.1	{Rheumatoid arthritis, susceptibility to}, 180300 (3)	----	cs_skeletal_exists
159440	4359	MPZ	1q23.3	Roussy-Levy syndrome, 180800 (3)	-Aut-Dom--	cs_skeletal_exists
601097	5376	PMP22	17p12	Roussy-Levy syndrome, 180800 (3)	-Aut-Dom--	cs_skeletal_exists
150330	4000	LMNA	1q22	Emery-Dreifuss muscular dystrophy 2, AD, 181350 (3)	-Aut-Dom--	cs_skeletal_exists
150330	4000	LMNA	1q22	Emery-Dreifuss muscular dystrophy 3, AR, 181350 (3)	-Aut-Dom--	cs_skeletal_exists
134797	2200	FBN1	15q21.1	Shprintzen-Goldberg syndrome, 182212 (3)	-Aut-Dom--	cs_skeletal_exists
607642	10743	RAI1	17p11.2	Smith-Magenis syndrome, 182290 (3)	-Aut-Dom--	cs_skeletal_exists
606439	51062	ATL1	14q22.1	Spastic paraplegia 3A, autosomal dominant, 182600 (3)	-Aut-Dom--	cs_skeletal_exists
604277	6683	SPAST	2p22.3	Spastic paraplegia 4, autosomal dominant, 182601 (3)	-Aut-Dom--	cs_skeletal_exists
602991	9241	NOG	17q22	Stapes ankylosis with broad thumb and toes, 184460 (3)	-Aut-Dom--	cs_skeletal_exists
601146	8200	GDF5	20q11.22	Symphalangism, proximal, 185800 (3)	-Aut-Dom--	cs_skeletal_exists
602991	9241	NOG	17q22	Symphalangism, proximal, 185800 (3)	-Aut-Dom--	cs_skeletal_exists
142989	3239	HOXD13	2q31.1	Synpolydactyly with foot anomalies, 186000 (3)	-Aut-Dom--	cs_skeletal_exists
142989	3239	HOXD13	2q31.1	Synpolydactyly, type II, 186000 (3)	-Aut-Dom--	cs_skeletal_exists
605522	64327	LMBR1	7q36.3	Syndactyly, type IV, 186200 (3)	-Aut-Dom--	cs_skeletal_exists
142989	3239	HOXD13	2q31.1	Syndactyly, type V, 186300 (3)	-Aut-Dom--	cs_skeletal_exists
602991	9241	NOG	17q22	Multiple synostosis syndrome 1, 186500 (3)	-Aut-Dom--	cs_skeletal_exists
605956	64127	NOD2	16q12.1	Blau syndrome, 186580 (3)	-Aut-Dom--	cs_skeletal_exists
131195	2022	ENG	9q34.11	Telangiectasia, hereditary hemorrhagic, type 1, 187300 (3)	-Aut-Dom--	cs_skeletal_exists
600525	1747	DLX3	17q21.33	Trichodontoosseous syndrome, 190320 (3)	-Aut-Dom--	cs_skeletal_exists
136350	2260	FGFR1	8p11.23-p11.22	Trigonocephaly 1, 190440 (3)	-Aut-Dom--	cs_skeletal_exists
606416	114548	NLRP3	1q44	Muckle-Wells syndrome, 191900 (3)	-Aut-Dom--	cs_skeletal_exists
142989	3239	HOXD13	2q31.1	VACTERL association, 192350 (3)	----	cs_skeletal_exists
142984	3236	HOXD10	2q31.1	Charcot-Marie-Tooth disease, foot deformity of, 192950 (3)	-Aut-Dom--	cs_skeletal_exists
142984	3236	HOXD10	2q31.1	Vertical talus, congenital, 192950 (3)	-Aut-Dom--	cs_skeletal_exists
606597	5077	PAX3	2q36.1	Waardenburg syndrome, type 1, 193500 (3)	-Aut-Dom--	cs_skeletal_exists
160720	4621	MYH3	17p13.1	Arthrogryposis, distal, type 2A, 193700 (3)	-Aut-Dom--	cs_skeletal_exists
605978	23230	VPS13A	9q21.2	Choreoacanthocytosis, 200150 (3)	-Aut--res-	cs_skeletal_exists
605522	64327	LMBR1	7q36.3	Acheiropody, 200500 (3)	-Aut--res-	cs_skeletal_exists
611254	374654	KIF7	15q26.1	Acrocallosal syndrome, 200990 (3)	-Aut--res-	cs_skeletal_exists
611254	374654	KIF7	15q26.1	Joubert syndrome 12, 200990 (3)	-Aut--res-	cs_skeletal_exists
605232	65125	WNK1	12p13.33	Neuropathy, hereditary sensory and autonomic, type II, 201300 (3)	-Aut--res-	cs_skeletal_exists
606885	35	ACADS	12q24.31	Acyl-CoA dehydrogenase, short-chain, deficiency of, 201470 (3)	-Aut--res-	cs_skeletal_exists
124015	5447	POR	7q11.23	Antley-Bixler syndrome with genital anomalies and disordered steroidogenesis, 201750 (3)	-Aut--res-	cs_skeletal_exists
608488	64093	SMOC1	14q24.2	Microphthalmia with limb anomalies, 206920 (3)	-Aut--res-	cs_skeletal_exists
176943	2263	FGFR2	10q26.13	Antley-Bixler syndrome without genital anomalies or disordered steroidogenesis, 207410 (3)	-Aut--res-	cs_skeletal_exists
606145	81031	SLC2A10	20q13.12	Arterial tortuosity syndrome, 208050 (3)	-Aut--res-	cs_skeletal_exists
608552	26276	VPS33B	15q26.1	Arthrogryposis, renal dysfunction, and cholestasis 1, 208085 (3)	-Aut--res-	cs_skeletal_exists
610285	285489	DOK7	4p16.3	Fetal akinesia deformation sequence, 208150 (3)	-Aut--res-	cs_skeletal_exists
601592	5913	RAPSN	11p11.2	Fetal akinesia deformation sequence, 208150 (3)	-Aut--res-	cs_skeletal_exists
603400	8838	WISP3	6q21	Arthropathy, progressive pseudorheumatoid, of childhood, 208230 (3)	-Aut--res-	cs_skeletal_exists
603400	8838	WISP3	6q21	Spondyloepiphyseal dysplasia tarda with progressive arthropathy, 208230 (3)	-Aut--res-	cs_skeletal_exists
604283	10216	PRG4	1q31.1	Camptodactyly-arthropathy-coxa vara-pericarditis syndrome, 208250 (3)	-Aut--res-	cs_skeletal_exists
606350	54840	APTX	9p21.1	Ataxia, early-onset, with oculomotor apraxia and hypoalbuminemia, 208920 (3)	-Aut--res-	cs_skeletal_exists
608845	84100	ARL6	3q11.2	Bardet-Biedl syndrome 3, 209900 (3)	-Aut--res-	cs_skeletal_exists
608845	84100	ARL6	3q11.2	{Bardet-Biedl syndrome 1, modifier of}, 209900 (3)	-Aut--res-	cs_skeletal_exists
209901	582	BBS1	11q13.2	Bardet-Biedl syndrome 1, 209900 (3)	-Aut--res-	cs_skeletal_exists
610148	79738	BBS10	12q21.2	Bardet-Biedl syndrome 10, 209900 (3)	-Aut--res-	cs_skeletal_exists
610683	166379	BBS12	4q27	Bardet-Biedl syndrome 12, 209900 (3)	-Aut--res-	cs_skeletal_exists
606151	583	BBS2	16q12.2	Bardet-Biedl syndrome 2, 209900 (3)	-Aut--res-	cs_skeletal_exists
600374	585	BBS4	15q24.1	Bardet-Biedl syndrome 4, 209900 (3)	-Aut--res-	cs_skeletal_exists
603650	129880	BBS5	2q31.1	Bardet-Biedl syndrome 5, 209900 (3)	-Aut--res-	cs_skeletal_exists
607590	55212	BBS7	4q27	Bardet-Biedl syndrome 7, 209900 (3)	-Aut--res-	cs_skeletal_exists
607968	27241	BBS9	7p14.3	Bardet-Biedl syndrome 9, 209900 (3)	-Aut--res-	cs_skeletal_exists
610162	79140	CCDC28B	1p35.1	{Bardet-Biedl syndrome, modifier of}, 209900 (3)	-Aut--res-	cs_skeletal_exists
610142	80184	CEP290	12q21.32	Bardet-Biedl syndrome 14, 209900 (3)	-Aut--res-	cs_skeletal_exists
604896	8195	MKKS	20p12.2	Bardet-Biedl syndrome 6, 209900 (3)	-Aut--res-	cs_skeletal_exists
609883	54903	MKS1	17q22	Bardet-Biedl syndrome 13, 209900 (3)	-Aut--res-	cs_skeletal_exists
609884	91147	TMEM67	8q22.1	{Bardet-Biedl syndrome 14, modifier of}, 209900 (3)	-Aut--res-	cs_skeletal_exists
602290	22954	TRIM32	9q33.1	Bardet-Biedl syndrome 11, 209900 (3)	-Aut--res-	cs_skeletal_exists
608132	123016	TTC8	14q31.3	Bardet-Biedl syndrome 8, 209900 (3)	-Aut--res-	cs_skeletal_exists
613580	51057	WDPCP	2p15	Bardet-Biedl syndrome 15, 209900 (3)	-Aut--res-	cs_skeletal_exists
107470	3459	IFNGR1	6q23.3	BCG infection, generalized familial, 209950 (3)	-Aut--res-	cs_skeletal_exists
107470	3459	IFNGR1	6q23.3	Mycobacterial infection, atypical, familial disseminated, 209950 (3)	-Aut--res-	cs_skeletal_exists
147569	3460	IFNGR2	21q22.11	{Mycobacterial infection, atypical, familial disseminated}, 209950 (3)	-Aut--res-	cs_skeletal_exists
161561	3593	IL12B	5q33.3	BCG and salmonella infection, disseminated, 209950 (1)	-Aut--res-	cs_skeletal_exists
601604	3594	IL12RB1	19p13.11	{Mycobacterial and salmonella infections, susceptibility to}, 209950 (3)	-Aut--res-	cs_skeletal_exists
600555	6772	STAT1	2q32.2	Mycobacterial infection, atypical, familial disseminated, 209950 (3)	-Aut--res-	cs_skeletal_exists
605459	64240	ABCG5	2p21	Sitosterolemia, 210250 (3)	-Aut--res-	cs_skeletal_exists
605460	64241	ABCG8	2p21	Sitosterolemia, 210250 (3)	-Aut--res-	cs_skeletal_exists
611531	10436	EMG1	12p13.31	Bowen-Conradi syndrome, 211180 (3)	-Aut--res-	cs_skeletal_exists
613350	113278	SLC52A3	20p13	Brown-Vialetto-Van Laere syndrome 1, 211530 (3)	-Aut--res-	cs_skeletal_exists
129190	4907	NT5E	6q14.3	Calcification of joints and arteries, 211800 (3)	-Aut--res-	cs_skeletal_exists
605380	8074	FGF23	12p13.32	Tumoral calcinosis, hyperphosphatemic, familial, 211900 (3)	-Aut--res-	cs_skeletal_exists
601756	2591	GALNT3	2q24.3	Tumoral calcinosis, hyperphosphatemic, familial, 211900 (3)	-Aut--res-	cs_skeletal_exists
604824	9365	KL	13q13.1	Tumoral calcinosis, hyperphosphatemic, 211900 (3)	-Aut--res-	cs_skeletal_exists
601785	5373	PMM2	16p13.2	Congenital disorder of glycosylation, type Ia, 212065 (3)	-Aut--res-	cs_skeletal_exists
150330	4000	LMNA	1q22	Malouf syndrome, 212112 (3)	-Aut-Dom--	cs_skeletal_exists
613037	56623	INPP5E	9q34.3	Joubert syndrome 1, 213300 (3)	-Aut--res-	cs_skeletal_exists
606530	1593	CYP27A1	2q35	Cerebrotendinous xanthomatosis, 213700 (3)	-Aut--res-	cs_skeletal_exists
602136	5189	PEX1	7q21.2	Zellweger syndrome-1, 214100 (3)	-Aut--res-	cs_skeletal_exists
602859	5192	PEX10	1p36.32	Zellweger syndrome, 214100 (3)	-Aut--res-	cs_skeletal_exists
601789	5194	PEX13	2p16.1	Zellweger syndrome, 214100 (3)	-Aut--res-	cs_skeletal_exists
601791	5195	PEX14	1p36.22	Zellweger syndrome, 214100 (3)	-Aut--res-	cs_skeletal_exists
600279	5824	PEX19	1q23.2	Zellweger syndrome, 214100 (3)	-Aut--res-	cs_skeletal_exists
608666	55670	PEX26	22q11.21	Zellweger syndrome, 214100 (3)	-Aut--res-	cs_skeletal_exists
603164	8504	PEX3	6q24.2	Zellweger syndrome, complementation group G, 214100 (3)	-Aut--res-	cs_skeletal_exists
600414	5830	PEX5	12p13.31	Zellweger syndrome, 214100 (3)	-Aut--res-	cs_skeletal_exists
609413	2074	ERCC6	10q11.23	Cerebrooculofacioskeletal syndrome 1, 214150 (3)	-Aut--res-	cs_skeletal_exists
606598	54332	GDAP1	8q21.11	Charcot-Marie-Tooth disease, type 4A, 214400 (3)	-Aut--res-	cs_skeletal_exists
608892	55636	CHD7	8q12.1-q12.2	CHARGE syndrome, 214800 (3)	-Aut-Dom--	cs_skeletal_exists
608166	9723	SEMA3E	7q21.11	CHARGE syndrome, 214800 (3)	-Aut-Dom--	cs_skeletal_exists
168468	5745	PTH1R	3p21.31	Chondrodysplasia, Blomstrand type, 215045 (3)	-Aut--res-	cs_skeletal_exists
600024	3930	LBR	1q42.12	HEM skeletal dysplasia, 215140 (3)	-Aut--res-	cs_skeletal_exists
608177	2131	EXT1	8q24.11	Chondrosarcoma, 215300 (3)	-Aut--res-	cs_skeletal_exists
609412	1161	ERCC8	5q12.1	Cockayne syndrome, type A, 216400 (3)	-Aut--res-	cs_skeletal_exists
604878	9990	SLC12A6	15q14	Agenesis of the corpus callosum with peripheral neuropathy, 218000 (3)	-Aut--res-	cs_skeletal_exists
606045	55764	IFT122	3q21.3-q22.1	Cranioectodermal dysplasia 1, 218330 (3)	-Aut--res-	cs_skeletal_exists
607830	80144	FRAS1	4q21.21	Fraser syndrome, 219000 (3)	-Aut--res-	cs_skeletal_exists
608945	341640	FREM2	13q13.3	Fraser syndrome, 219000 (3)	-Aut--res-	cs_skeletal_exists
139320	2778	GNAS	20q13.32	ACTH-independent macronodular adrenal hyperplasia, 219080 (3)	----	cs_skeletal_exists
605555	9049	AIP	11q13.2	Pituitary adenoma, ACTH-secreting, 219090 (3)	-Aut-Dom-res-	cs_skeletal_exists
138250	5832	ALDH18A1	10q24.1	Cutis laxa, autosomal recessive, type IIIA, 219150 (3)	-Aut--res-	cs_skeletal_exists
611716	23545	ATP6V0A2	12q24.31	Cutis laxa, autosomal recessive, type IIA, 219200 (3)	-Aut--res-	cs_skeletal_exists
605086	54209	TREM2	6p21.1	Nasu-Hakola disease, 221770 (3)	-Aut--res-	cs_skeletal_exists
604142	7305	TYROBP	19q13.12	Nasu-Hakola disease, 221770 (3)	-Aut--res-	cs_skeletal_exists
606201	7466	WFS1	4p16.1	Wolfram syndrome, 222300 (3)	-Aut--res-	cs_skeletal_exists
600073	4036	LRP2	2q31.1	Donnai-Barrow syndrome, 222448 (3)	-Aut--res-	cs_skeletal_exists
613326	1807	DPYS	8q22.3	Dihydropyrimidinuria, 222748 (3)	-Aut--res-	cs_skeletal_exists
603722	8518	IKBKAP	9q31.3	Dysautonomia, familial, 223900 (3)	-Aut--res-	cs_skeletal_exists
142461	3339	HSPG2	1p36.12	Dyssegmental dysplasia, Silverman-Handmaker type, 224410 (3)	-Aut--res-	cs_skeletal_exists
600644	5818	PVRL1	11q23.3	Cleft lip/palate-ectodermal dysplasia syndrome, 225060 (3)	-Aut--res-	cs_skeletal_exists
600644	5818	PVRL1	11q23.3	Orofacial cleft 7, 225060 (3)	-Aut--res-	cs_skeletal_exists
114021	1001	CDH3	16q22.1	Ectodermal dysplasia, ectrodactyly, and macular dystrophy, 225280 (3)	-Aut--res-	cs_skeletal_exists
601906	7480	WNT10B	12q13.12	Split-hand/foot malformation 6, 225300 (3)	-Aut--res-	cs_skeletal_exists
120160	1278	COL1A2	7q21.3	Ehlers-Danlos syndrome, cardiac valvular form, 225320 (3)	-Aut--res-	cs_skeletal_exists
120120	1294	COL7A1	3p21.31	EBD inversa, 226600 (3)	-Aut--res-	cs_skeletal_exists
120120	1294	COL7A1	3p21.31	Epidermolysis bullosa dystrophica, AR, 226600 (3)	-Aut--res-	cs_skeletal_exists
120353	4312	MMP1	11q22.2	{Epidermolysis bullosa dystrophica, autosomal recessive, modifier of}, 226600 (3)	-Aut--res-	cs_skeletal_exists
113811	1308	COL17A1	10q24.3-q25.1	Epidermolysis bullosa, junctional, non-Herlitz type, 226650 (3)	-Aut--res-	cs_skeletal_exists
147557	3691	ITGB4	17q25.1	Epidermolysis bullosa, junctional, non-Herlitz type, 226650 (3)	-Aut--res-	cs_skeletal_exists
600805	3909	LAMA3	18q11.2	Epidermolysis bullosa, generalized atrophic benign, 226650 (3)	-Aut--res-	cs_skeletal_exists
150310	3914	LAMB3	1q32.2	Epidermolysis bullosa, junctional, non-Herlitz type, 226650 (3)	-Aut--res-	cs_skeletal_exists
150292	3918	LAMC2	1q25.3	Epidermolysis bullosa, junctional, non-Herlitz type, 226650 (3)	-Aut--res-	cs_skeletal_exists
600805	3909	LAMA3	18q11.2	Epidermolysis bullosa, junctional, Herlitz type, 226700 (3)	-Aut--res-	cs_skeletal_exists
150310	3914	LAMB3	1q32.2	Epidermolysis bullosa, junctional, Herlitz type, 226700 (3)	-Aut--res-	cs_skeletal_exists
150292	3918	LAMC2	1q25.3	Epidermolysis bullosa, junctional, Herlitz type, 226700 (3)	-Aut--res-	cs_skeletal_exists
613899	2176	FANCC	9q22.32	Fanconi anemia, complementation group C, 227645 (3)	-Aut--res-	cs_skeletal_exists
613984	2177	FANCD2	3p25.3	Fanconi anemia, complementation group D2, 227646 (3)	-Aut--res-	cs_skeletal_exists
607139	2175	FANCA	16q24.3	Fanconi anemia, complementation group A, 227650 (3)	-Aut--res-	cs_skeletal_exists
138160	6514	SLC2A2	3q26.2	Fanconi-Bickel syndrome, 227810 (3)	-Aut--res-	cs_skeletal_exists
613468	427	ASAH1	8p22	Farber lipogranulomatosis, 228000 (3)	-Aut--res-	cs_skeletal_exists
601146	8200	GDF5	20q11.22	Fibular hypoplasia and complex brachydactyly, 228900 (3)	-Aut--res-	cs_skeletal_exists
612078	84627	ZNF469	16q24.2	Brittle cornea syndrome, 229200 (3)	-Aut--res-	cs_skeletal_exists
606829	2395	FXN	9q21.11	Friedreich ataxia with retained reflexes, 229300 (3)	-Aut--res-	cs_skeletal_exists
606829	2395	FXN	9q21.11	Friedreich ataxia, 229300 (3)	-Aut--res-	cs_skeletal_exists
611458	2720	GLB1	3p22.3	GM1-gangliosidosis, type II, 230600 (3)	-Aut--res-	cs_skeletal_exists
606463	2629	GBA	1q22	Gaucher disease, type I, 230800(3)	-Aut--res-	cs_skeletal_exists
606463	2629	GBA	1q22	Gaucher disease, type IIIC, 231005 (3)	-Aut--res-	cs_skeletal_exists
607983	92344	GORAB	1q24.2	Geroderma osteodysplasticum, 231070 (3)	-Aut--res-	cs_skeletal_exists
274180	6916	TBXAS1	7q34	Ghosal hematodiaphyseal syndrome, 231095 (3)	-Aut--res-	cs_skeletal_exists
611034	10786	SLC17A3	6p22.2	?Glycogen storage disease Ic, 232240 (3)	-Aut--res-	cs_skeletal_exists
602671	2542	SLC37A4	11q23.3	Glycogen storage disease Ic, 232240 (3)	-Aut--res-	cs_skeletal_exists
610681	5213	PFKM	12q13.11	Glycogen storage disease VII, 232800 (3)	-Aut--res-	cs_skeletal_exists
136435	2492	FSHR	2p16.3	Ovarian dysgenesis 1, 233300 (3)	-Aut--res-	cs_skeletal_exists
601860	3295	HSD17B4	5q23.1	Perrault syndrome, 233400 (3)	-Aut--res-	cs_skeletal_exists
606157	80025	PANK2	20p13	Neurodegeneration with brain iron accumulation 1, 234200 (3)	-Aut--res-	cs_skeletal_exists
612753	147372	CCBE1	18q21.32	Hennekam lymphangiectasia-lymphedema syndrome, 235510 (3)	-Aut--res-	cs_skeletal_exists
607423	10585	POMT1	9q34.13	Muscular dystrophy-dystroglycanopathy (congenital with brain and eye anomalies), type A, 1, 236670 (3)	-Aut--res-	cs_skeletal_exists
610693	219844	HYLS1	11q24.2	Hydrolethalus syndrome, 236680 (3)	-Aut--res-	cs_skeletal_exists
604896	8195	MKKS	20p12.2	McKusick-Kaufman syndrome, 236700 (3)	-Aut--res-	cs_skeletal_exists
602643	4982	TNFRSF11B	8q24.12	Paget disease, juvenile, 239000 (3)	-Aut--res-	cs_skeletal_exists
605740	50964	SOST	17q21.31	Van Buchem disease, 239100 (3)	-Aut--res-	cs_skeletal_exists
601199	846	CASR	3q21.1	Hyperparathyroidism, neonatal, 239200 (3)	-Aut-Dom-res-	cs_skeletal_exists
610274	55650	PIGV	1p36.11	Mabry syndrome, 239300 (3)	-Aut--res-	cs_skeletal_exists
601439	10060	ABCC9	12p12.1	Hypertrichotic osteochondrodysplasia, 239850 (3)	-Aut-Dom--	cs_skeletal_exists
604934	6905	TBCE	1q42.3	Hypoparathyroidism-retardation-dysmorphism syndrome, 241410 (3)	-Aut--res-	cs_skeletal_exists
600980	1758	DMP1	4q22.1	Hypophosphatemic rickets, AR, 241520 (3)	-Aut--res-	cs_skeletal_exists
609826	142680	SLC34A3	9q34.3	Hypophosphatemic rickets with hypercalciuria, 241530 (3)	-Aut--res-	cs_skeletal_exists
109700	567	B2M	15q21.1	Hypoproteinemia, hypercatabolic, 241600 (3)	-Aut--res-	cs_skeletal_exists
607800	26154	ABCA12	2q35	Ichthyosis, harlequin, 242500 (3)	-Aut--res-	cs_skeletal_exists
602365	1075	CTSC	11q14.2	Haim-Munk syndrome, 245010 (3)	-Aut--res-	cs_skeletal_exists
147670	3643	INSR	19p13.2	Leprechaunism, 246200 (3)	-Aut--res-	cs_skeletal_exists
606119	57152	SLURP1	8q24.3	Meleda disease, 248300 (3)	-Aut--res-	cs_skeletal_exists
150330	4000	LMNA	1q22	Mandibuloacral dysplasia, 248370 (3)	-Aut--res-	cs_skeletal_exists
609458	4125	MAN2B1	19p13.2	Mannosidosis, alpha-, types I and II, 248500 (3)	-Aut--res-	cs_skeletal_exists
609883	54903	MKS1	17q22	Meckel syndrome, type 1, 249000 (3)	-Aut--res-	cs_skeletal_exists
605270	6448	SGSH	17q25.3	Mucopolysaccharidisis type IIIA (Sanfilippo A), 252900 (3)	-Aut--res-	cs_skeletal_exists
609701	4669	NAGLU	17q21.2	Mucopolysaccharidosis type IIIB (Sanfilippo B), 252920 (3)	-Aut--res-	cs_skeletal_exists
610453	138050	HGSNAT	8p11.21	Mucopolysaccharidosis type IIIC (Sanfilippo C), 252930 (3)	-Aut--res-	cs_skeletal_exists
100690	1134	CHRNA1	2q31.1	Multiple pterygium syndrome, lethal type, 253290 (3)	-Aut--res-	cs_skeletal_exists
100720	1144	CHRND	2q37.1	Multiple pterygium syndrome, lethal type, 253290 (3)	-Aut--res-	cs_skeletal_exists
100730	1146	CHRNG	2q37.1	Multiple pterygium syndrome, lethal type, 253290 (3)	-Aut--res-	cs_skeletal_exists
603371	2733	GLE1	9q34.11	Lethal congenital contracture syndrome 1, 253310 (3)	-Aut--res-	cs_skeletal_exists
114240	825	CAPN3	15q15.1	Muscular dystrophy, limb-girdle, type 2A, 253600 (3)	-Aut--res-	cs_skeletal_exists
608896	6445	SGCG	13q12.12	Muscular dystrophy, limb-girdle, type 2C, 253700 (3)	-Aut--res-	cs_skeletal_exists
607440	2218	FKTN	9q31.2	Muscular dystrophy-dystroglycanopathy (congenital with brain and eye anomalies), type A, 4, 253800 (3)	-Aut--res-	cs_skeletal_exists
120220	1291	COL6A1	21q22.3	Ullrich congenital muscular dystrophy, 254090 (3)	-Aut-Dom-res-	cs_skeletal_exists
120240	1292	COL6A2	21q22.3	Ullrich congenital muscular dystrophy, 254090 (3)	-Aut-Dom-res-	cs_skeletal_exists
120250	1293	COL6A3	2q37.3	Ullrich congenital muscular dystrophy, 254090 (3)	-Aut-Dom-res-	cs_skeletal_exists
601248	274	BIN1	2q14.3	Myopathy, centronuclear, autosomal recessive, 255200 (3)	-Aut--res-	cs_skeletal_exists
102610	58	ACTA1	1q42.13	Myopathy, congenital, with fiber-type disproportion 1, 255310 (3)	-Aut-Dom--	cs_skeletal_exists
606210	57190	SEPN1	1p36.11	Myopathy, congenital, with fiber-type disproportion, 255310 (3)	-Aut-Dom--	cs_skeletal_exists
191030	7170	TPM3	1q21.3	Myopathy, congenital, with fiber-type disproportion, 255310 (3)	-Aut-Dom--	cs_skeletal_exists
180901	6261	RYR1	19q13.2	Minicore myopathy with external ophthalmoplegia, 255320 (3)	-Aut--res-	cs_skeletal_exists
161650	4703	NEB	2q23.3	Nemaline myopathy 2, autosomal recessive, 256030 (3)	-Aut--res-	cs_skeletal_exists
606718	1836	SLC26A2	5q32	Atelosteogenesis II, 256050 (3)	-Aut--res-	cs_skeletal_exists
606718	1836	SLC26A2	5q32	De la Chapelle dysplasia, 256050 (3)	-Aut--res-	cs_skeletal_exists
613111	5476	CTSA	20q13.12	Galactosialidosis, 256540 (3)	-Aut--res-	cs_skeletal_exists
600722	5538	PPT1	1p34.2	Ceroid lipofuscinosis, neuronal, 1, 256730 (3)	-Aut--res-	cs_skeletal_exists
191315	4914	NTRK1	1q23.1	Insensitivity to pain, congenital, with anhidrosis, 256800 (3)	-Aut--res-	cs_skeletal_exists
610150	22948	CCT5	5p15.2	Neuropathy, hereditary sensory, with spastic paraplegia, 256840 (3)	-Aut--res-	cs_skeletal_exists
605379	8139	GAN	16q23.2	Giant axonal neuropathy-1, 256850 (3)	-Aut--res-	cs_skeletal_exists
600521	5648	MASP1	3q27.3	3MC syndrome 1, 257920 (3)	-Aut--res-	cs_skeletal_exists
174763	5428	POLG	15q26.1	Progressive external ophthalmoplegia, autosomal recessive, 258450 (3)	-Aut--res-	cs_skeletal_exists
601688	3248	HPGD	4q34.1	Cranioosteoarthropathy, 259100 (3)	-Aut--res-	cs_skeletal_exists
601688	3248	HPGD	4q34.1	Hypertrophic osteoarthropathy, primary, autosomal recessive 1, 259100 (3)	-Aut--res-	cs_skeletal_exists
604373	11200	CHEK2	22q12.1	Osteosarcoma, somatic, 259500 (3)	-Aut--res-	cs_skeletal_exists
614041	5925	RB1	13q14.2	Osteosarcoma, somatic, 259500 (3)	-Aut--res-	cs_skeletal_exists
191170	7157	TP53	17p13.1	Osteosarcoma, 259500 (3)	-Aut--res-	cs_skeletal_exists
120360	4313	MMP2	16q12.2	Torg-Winchester syndrome, 259600 (3)	-Aut--res-	cs_skeletal_exists
604592	10312	TCIRG1	11q13.2	Osteopetrosis, autosomal recessive 1, 259700 (3)	-Aut--res-	cs_skeletal_exists
602642	8600	TNFSF11	13q14.11	Osteopetrosis, autosomal recessive 2, 259710 (3)	-Aut-Dom-res-	cs_skeletal_exists
607649	28962	OSTM1	6q21	Osteopetrosis, autosomal recessive 5, 259720 (3)	-Aut--res-	cs_skeletal_exists
611492	760	CA2	8q21.2	Osteopetrosis, autosomal recessive 3, with renal tubular acidosis, 259730 (3)	-Aut--res-	cs_skeletal_exists
605648	25793	FBXO7	22q12.3	Parkinson disease 15, autosomal recessive, 260300 (3)	-Aut--res-	cs_skeletal_exists
157140	4137	MAPT	17q21.31	Supranuclear palsy, progressive atypical, 260540 (3)	-Aut-Dom-res-	cs_skeletal_exists
603605	9255	AIMP1	4q24	Leukodystrophy, hypomyelinating, 3, 260600 (3)	-Aut--res-	cs_skeletal_exists
251170	4598	MVK	12q24.11	Hyper-IgD syndrome, 260920 (3)	-Aut--res-	cs_skeletal_exists
601860	3295	HSD17B4	5q23.1	D-bifunctional protein deficiency, 261515 (3)	-Aut--res-	cs_skeletal_exists
600946	2690	GHR	5p13-p12	Laron dwarfism, 262500 (3)	-Aut--res-	cs_skeletal_exists
613168	5345	SERPINF2	17p13.3	Alpha-2-plasmin inhibitor deficiency, 262850 (3)	-Aut--res-	cs_skeletal_exists
605706	54101	RIPK4	21q22.3	Popliteal pterygium syndrome, lethal type, 263650 (3)	-Aut--res-	cs_skeletal_exists
126064	1723	DHODH	16q22.2	Miller syndrome, 263750 (3)	-Aut--res-	cs_skeletal_exists
609506	1594	CYP27B1	12q14.1	Vitamin D-dependent rickets, type I, 264700 (3)	-Aut--res-	cs_skeletal_exists
612502	78989	COLEC11	2p25.3	3MC syndrome 2, 265050 (3)	-Aut--res-	cs_skeletal_exists
178640	6439	SFTPB	2p11.2	Surfactant metabolism dysfunction, pulmonary, 1, 265120 (3)	-Aut--res-	cs_skeletal_exists
603780	9401	RECQL4	8q24.3	RAPADILINO syndrome, 266280 (3)	-Aut--res-	cs_skeletal_exists
106180	1636	ACE	17q23.3	Renal tubular dysgenesis, 267430 (3)	-Aut--res-	cs_skeletal_exists
106150	183	AGT	1q42.2	Renal tubular dysgenesis, 267430 (3)	-Aut--res-	cs_skeletal_exists
106165	185	AGTR1	3q24	Renal tubular dysgenesis, 267430 (3)	-Aut--res-	cs_skeletal_exists
179820	5972	REN	1q32.1	Renal tubular dysgenesis, 267430 (3)	-Aut--res-	cs_skeletal_exists
120328	80781	COL18A1	21q22.3	Knobloch syndrome, type 1, 267750 (3)	-Aut--res-	cs_skeletal_exists
606873	3074	HEXB	5q13.3	Sandhoff disease, infantile, juvenile, and adult forms, 268800 (3)	-Aut--res-	cs_skeletal_exists
611060	26040	SETBP1	18q12.3	Schinzel-Giedion midface retraction syndrome, 269150 (3)	-Aut-Dom--	cs_skeletal_exists
604322	26503	SLC17A5	6q13	Sialic acid storage disorder, infantile, 269920 (3)	-Aut--res-	cs_skeletal_exists
603824	10020	GNE	9p13.3	Sialuria, 269921 (3)	-Aut-Dom--	cs_skeletal_exists
604490	26278	SACS	13q12.12	Spastic ataxia, Charlevoix-Saguenay type, 270550 (3)	-Aut--res-	cs_skeletal_exists
606158	26580	BSCL2	11q12.3	Silver spastic paraplegia syndrome, 270685 (3)	-Aut-Dom--	cs_skeletal_exists
612012	23503	ZFYVE26	14q24.1	Spastic paraplegia 15, autosomal recessive, 270700 (3)	-Aut--res-	cs_skeletal_exists
603711	9420	CYP7B1	8q12.3	Spastic paraplegia 5A, autosomal recessive, 270800 (3)	-Aut--res-	cs_skeletal_exists
604237	9244	CRLF1	19p13.11	Cold-induced sweating syndrome, 272430 (3)	-Aut--res-	cs_skeletal_exists
165330	7473	WNT3	17q21.31	Tetra-amelia, autosomal recessive, 273395 (3)	-Aut--res-	cs_skeletal_exists
190160	7068	THRB	3p24.2	Thyroid hormone resistance, autosomal recessive, 274300 (3)	-Aut--res-	cs_skeletal_exists
188540	7252	TSHB	1p13.2	Hypothryoidism, congenital, nongoitrous 4, 275100 (3)	-Aut--res-	cs_skeletal_exists
150330	4000	LMNA	1q22	Restrictive dermopathy, lethal, 275210 (3)	-Aut--res-	cs_skeletal_exists
606480	10269	ZMPSTE24	1p34.2	Restrictive dermopathy, lethal, 275210 (3)	-Aut--res-	cs_skeletal_exists
601728	5728	PTEN	10q23.31	VATER association with macrocephaly and ventriculomegaly, 276950 (3)	-Aut--res-	cs_skeletal_exists
601769	7421	VDR	12q13.11	Rickets, vitamin D-resistant, type IIA, 277440 (3)	-Aut--res-	cs_skeletal_exists
137167	2677	GGCX	2p11.2	Vitamin K-dependent coagulation defect, 277450 (3)	-Aut--res-	cs_skeletal_exists
606882	540	ATP7B	13q14.3	Wilson disease, 277900 (3)	-Aut--res-	cs_skeletal_exists
300005	4204	MECP2	Xq28	Mental retardation, X-linked, syndromic 13, 300055 (3)	X-linked---res-	cs_skeletal_exists
300170	8481	OFD1	Xp22.2	Simpson-Golabi-Behmel syndrome, type 2, 300209 (3)	X-linked---res-	cs_skeletal_exists
300256	3028	HSD17B10	Xp11.22	Mental retardation, X-linked syndromic 10, 300220 (3)	X-linked---res-	cs_skeletal_exists
300231	10479	SLC9A6	Xq26.3	Mental retardation, X-linked syndromic, Christianson type, 300243 (3)	X-linked--Dom--	cs_skeletal_exists
309060	3920	LAMP2	Xq24	Danon disease, 300257 (3)	X-linked--Dom--	cs_skeletal_exists
300005	4204	MECP2	Xq28	Mental retardation, X-linked syndromic, Lubs type, 300260 (3)	X-linked---res-	cs_skeletal_exists
308000	3251	HPRT1	Xq26.2-q26.3	HPRT-related gout, 300323 (3)	X-linked---res-	cs_skeletal_exists
300011	538	ATP7A	Xq21.1	Spinal muscular atrophy, distal, X-linked 3, 300489 (3)	X-linked---res-	cs_skeletal_exists
300095	6567	SLC16A2	Xq13.2	Allan-Herndon-Dudley syndrome, 300523 (3)	X-linked--Dom--	cs_skeletal_exists
309550	2332	FMR1	Xq27.3	Fragile X syndrome, 300624 (3)	X-linked--Dom--	cs_skeletal_exists
300553	254065	BRWD3	Xq21.1	Mental retardation, X-linked 93, 300659 (3)	X-linked---res-	cs_skeletal_exists
300203	6792	CDKL5	Xp22.13	Epileptic encephalopathy, early infantile, 2, 300672 (3)	X-linked--Dom--	cs_skeletal_exists
300163	2273	FHL1	Xq26.3	Emery-Dreifuss muscular dystrophy 6, X-linked, 300696 (3)	X-linked---res-	cs_skeletal_exists
300163	2273	FHL1	Xq26.3	Myopathy, X-linked, with postural muscle atrophy, 300696 (3)	X-linked---res-	cs_skeletal_exists
300163	2273	FHL1	Xq26.3	Myopathy, reducing body, X-linked, childhood-onset, 300718 (3)	X-linked----	cs_skeletal_exists
300300	695	BTK	Xq22.1	Agammaglobulinemia, X-linked 1, 300755 (3)	X-linked---res-	cs_skeletal_exists
300275	50814	NSDHL	Xq28	CK syndrome, 300831 (3)	X-linked---res-	cs_skeletal_exists
300013	8260	NAA10	Xq28	N-terminal acetyltransferase deficiency, 300855 (3)	X-linked---res-	cs_skeletal_exists
312180	7319	UBE2A	Xq24	Mental retardation, X-linked syndromic, Nascimento-type, 300860 (3)	X-linked---res-	cs_skeletal_exists
300032	546	ATRX	Xq21.1	Alpha-thalassemia/mental retardation syndrome, 301040 (3)	X-linked--Dom--	cs_skeletal_exists
300644	2717	GLA	Xq22.1	Fabry disease, 301500 (3)	X-linked----	cs_skeletal_exists
300644	2717	GLA	Xq22.1	Fabry disease, cardiac variant, 301500 (3)	X-linked----	cs_skeletal_exists
314370	7317	UBA1	Xp11.23	Spinal muscular atrophy, X-linked 2, infantile, 301830 (3)	X-linked---res-	cs_skeletal_exists
300394	6901	TAZ	Xq28	Barth syndrome, 302060 (3)	X-linked---res-	cs_skeletal_exists
300457	4810	NHS	Xp22.13	Nance-Horan syndrome, 302350 (3)	X-linked--Dom--	cs_skeletal_exists
304040	2705	GJB1	Xq13.1	Charcot-Marie-Tooth neuropathy, X-linked dominant, 1, 302800 (3)	X-linked--Dom--	cs_skeletal_exists
300205	10682	EBP	Xp11.23	Chondrodysplasia punctata, X-linked dominant, 302960 (3)	X-linked--Dom--	cs_skeletal_exists
300011	538	ATP7A	Xq21.1	Occipital horn syndrome, 304150 (3)	X-linked---res-	cs_skeletal_exists
300017	2316	FLNA	Xq28	Frontometaphyseal dysplasia, 305620 (3)	X-linked---res-	cs_skeletal_exists
300841	2157	F8	Xq28	Hemophilia A, 306700 (3)	X-linked---res-	cs_skeletal_exists
308840	3897	L1CAM	Xq28	Hydrocephalus due to aqueductal stenosis, 307000 (3)	X-linked---res-	cs_skeletal_exists
308840	3897	L1CAM	Xq28	Hydrocephalus with Hirschsprung disease, 307000 (3)	X-linked---res-	cs_skeletal_exists
308840	3897	L1CAM	Xq28	Hydrocephalus with congenital idiopathic intestinal pseudoobstruction, 307000 (3)	X-linked---res-	cs_skeletal_exists
300275	50814	NSDHL	Xq28	CHILD syndrome, 308050 (3)	X-linked--Dom--	cs_skeletal_exists
300294	51360	MBTPS2	Xp22.12-p22.11	IFAP syndrome with or without BRESHECK syndrome, 308205 (3)	X-linked---res-	cs_skeletal_exists
300836	3730	KAL1	Xp22.31	Kallmann syndrome, 308700 (3)	X-linked----	cs_skeletal_exists
300377	1756	DMD	Xp21.2-p21.1	Duchenne muscular dystrophy, 310200 (3)	X-linked---res-	cs_skeletal_exists
300384	2010	EMD	Xq28	Emery-Dreifuss muscular dystrophy 1, X-linked, 310300 (3)	X-linked---res-	cs_skeletal_exists
311850	5631	PRPS1	Xq22.3	Charcot-Marie-Tooth disease, X-linked recessive, 5, 311070 (3)	X-linked---res-	cs_skeletal_exists
300401	5354	PLP1	Xq22.2	Spastic paraplegia-2, 312920 (3)	X-linked---res-	cs_skeletal_exists
300392	7454	WAS	Xp11.23	Thrombocytopenia, X-linked, 313900 (3)	X-linked---res-	cs_skeletal_exists
300392	7454	WAS	Xp11.23	Thrombocytopenia, X-linked, intermittent, 313900 (3)	X-linked---res-	cs_skeletal_exists
608713	120227	CYP2R1	11p15.2	Rickets due to defect in vitamin D 25-hydroxylation, 600081 (3)	-Aut--res-	cs_skeletal_exists
602194	5654	HTRA1	10q26.13	CARASIL syndrome, 600142 (3)	-Aut--res-	cs_skeletal_exists
610132	81839	VANGL1	1p13.1	Caudal regression syndrome, 600145 (3)	-Aut-Dom--	cs_skeletal_exists
614140	23384	SPECC1L	22q11.23	Facial clefting, oblique, 1, 600251 (3)	----	cs_skeletal_exists
608145	123606	NIPA1	15q11.2	Spastic paraplegia 6, autosomal dominant, 600363 (3)	-Aut-Dom--	cs_skeletal_exists
602661	10381	TUBB3	16q24.3	Fibrosis of extraocular muscles, congenital, 3A, 600638 (3)	-Aut-Dom--	cs_skeletal_exists
606158	26580	BSCL2	11q12.3	Neuropathy, distal hereditary motor, type V, 600794 (3)	-Aut-Dom--	cs_skeletal_exists
600287	2617	GARS	7p14.3	Neuropathy, distal hereditary motor, type V, 600794 (3)	-Aut-Dom--	cs_skeletal_exists
602298	7879	RAB7A	3q21.3	Charcot-Marie-Tooth disease, type 2B, 600882 (3)	-Aut-Dom--	cs_skeletal_exists
613976	2178	FANCE	6p21.31	Fanconi anemia, complementation group E, 600901 (3)	-Aut--res-	cs_skeletal_exists
613619	91179	SCARF2	22q11.21	Van den Ende-Gupta syndrome, 600920 (3)	-Aut--res-	cs_skeletal_exists
603795	9516	LITAF	16p13.13	Charcot-Marie-Tooth disease, type 1C, 601098 (3)	-Aut-Dom--	cs_skeletal_exists
608750	10195	ALG3	3q27.1	Congenital disorder of glycosylation, type Id, 601110 (3)	-Aut--res-	cs_skeletal_exists
608507	9927	MFN2	1p36.22	Hereditary motor and sensory neuropathy VI, 601152 (3)	-Aut-Dom--	cs_skeletal_exists
603557	8898	MTMR2	11q21	Charcot-Marie-Tooth disease, type 4B1, 601382 (3)	-Aut--res-	cs_skeletal_exists
605262	10397	NDRG1	8q24.22	Charcot-Marie-Tooth disease, type 4D, 601455 (3)	-Aut--res-	cs_skeletal_exists
179615	5896	RAG1	11p12	Severe combined immunodeficiency, B cell-negative, 601457 (3)	-Aut--res-	cs_skeletal_exists
179616	5897	RAG2	11p12	Severe combined immunodeficiency, B cell-negative, 601457 (3)	-Aut--res-	cs_skeletal_exists
600287	2617	GARS	7p14.3	Charcot-Marie-Tooth disease, type 2D, 601472 (3)	-Aut-Dom--	cs_skeletal_exists
607071	3373	HYAL1	3p21.31	Mucopolysaccharidosis type IX, 601492 (3)	-Aut--res-	cs_skeletal_exists
608206	79628	SH3TC2	5q32	Charcot-Marie-Tooth disease, type 4C, 601596 (3)	-Aut--res-	cs_skeletal_exists
126340	2068	ERCC2	19q13.32	Trichothiodystrophy, 601675 (3)	-Aut--res-	cs_skeletal_exists
133510	2071	ERCC3	2q14.3	Trichothiodystrophy, 601675 (3)	-Aut--res-	cs_skeletal_exists
608780	404672	GTF2H5	6q25.3	Trichothiodystrophy, complementation group A, 601675 (3)	-Aut--res-	cs_skeletal_exists
608429	113189	CHST14	15q15.1	Ehlers-Danlos syndrome, musculocontractural type , 601776 (3)	-Aut--res-	cs_skeletal_exists
606879	26227	PHGDH	1p12	Phosphoglycerate dehydrogenase deficiency, 601815 (3)	-Aut--res-	cs_skeletal_exists
603506	4041	LRP5	11q13.2	[Bone mineral density variability 1], 601884 (3)	-Aut-Dom--	cs_skeletal_exists
606263	94003	PDB4	5q31	Paget disease of bone, 602080 (2)	-Aut-Dom--	cs_skeletal_exists
601530	8878	SQSTM1	5q35.3	Paget disease of bone, 602080 (3)	-Aut-Dom--	cs_skeletal_exists
603499	8792	TNFRSF11A	18q21.33	Paget disease of bone, 602080 (3)	-Aut-Dom--	cs_skeletal_exists
606418	1718	DHCR24	1p32.3	Desmosterolosis, 602398 (3)	-Aut--res-	cs_skeletal_exists
608465	23064	SETX	9q34.13	Amyotrophic lateral sclerosis 4, juvenile, 602433 (3)	-Aut-Dom--	cs_skeletal_exists
120220	1291	COL6A1	21q22.3	{Ossification of the posterior longitudinal spinal ligaments}, 602475 (2)	---res-	cs_skeletal_exists
173335	5167	ENPP1	6q23.2	Ossification of posterior longitudinal ligament of spine, 602475 (3)	---res-	cs_skeletal_exists
121011	2706	GJB2	13q12.11	Hystrix-like ichthyosis with deafness, 602540 (3)	-Aut-Dom--	cs_skeletal_exists
609520	55145	THAP1	8p11.21	Dystonia 6, torsion, 602629 (3)	-Aut-Dom--	cs_skeletal_exists
603033	8292	COLQ	3p25.1	Endplate acetylcholinesterase deficiency, 603034 (3)	-Aut--res-	cs_skeletal_exists
605363	2571	GAD1	2q31.1	Cerebral palsy, spastic quadriplegic, 1, 603513 (3)	-Aut--res-	cs_skeletal_exists
603273	8626	TP63	3q28	Limb-mammary syndrome, 603543 (3)	-Aut-Dom--	cs_skeletal_exists
610657	9897	KIAA0196	8q24.13	Spastic paraplegia 8, autosomal dominant, 603563 (3)	-Aut-Dom--	cs_skeletal_exists
602821	3798	KIF5A	12q13.3	Spastic paraplegia 10, autosomal dominant, 604187 (3)	-Aut-Dom--	cs_skeletal_exists
603273	8626	TP63	3q28	Ectrodactyly, ectodermal dysplasia, and cleft lip/palate syndrome 3, 604292 (3)	-Aut-Dom--	cs_skeletal_exists
600502	3508	IGHMBP2	11q13.3	Neuronopathy, distal hereditary motor, type VI, 604320 (3)	-Aut--res-	cs_skeletal_exists
610844	80208	SPG11	15q21.1	Spastic paraplegia 11, autosomal recessive, 604360 (3)	-Aut--res-	cs_skeletal_exists
159530	4352	MPL	1p34.2	Thrombocytopenia, congenital amegakaryocytic, 604498 (3)	-Aut--res-	cs_skeletal_exists
607697	81846	SBF2	11p15.4	Charcot-Marie-Tooth disease, type 4B2, 604563 (3)	-Aut--res-	cs_skeletal_exists
603183	6253	RTN2	19q13.32	Spastic paraplegia 12, autosomal dominant, 604805 (3)	-Aut-Dom--	cs_skeletal_exists
608183	22856	CHSY1	15q26.3	Temtamy preaxial brachydactyly syndrome, 605282 (3)	-Aut--res-	cs_skeletal_exists
191041	7138	TNNT1	19q13.42	Nemaline myopathy, Amish type, 605355 (3)	-Aut--res-	cs_skeletal_exists
142958	3207	HOXA11	7p15.2	Radioulnar synostosis with amegakaryocytic thrombocytopenia, 605432 (3)	-Aut-Dom--	cs_skeletal_exists
150330	4000	LMNA	1q22	Charcot-Marie-Tooth disease, type 2B1, 605588 (3)	-Aut--res-	cs_skeletal_exists
608465	23064	SETX	9q34.13	Ataxia-ocular apraxia-2, 606002 (3)	-Aut--res-	cs_skeletal_exists
601336	7841	MOGS	2p13.1	Congenital disorder of glycosylation, type IIb, 606056 (3)	-Aut--res-	cs_skeletal_exists
134790	2512	FTL	19q13.33	Neurodegeneration with brain iron accumulation 3, 606159 (3)	-Aut-Dom--	cs_skeletal_exists
605880	23522	KAT6B	10q22.2	Genitopatellar syndrome, 606170 (3)	-Aut--res-	cs_skeletal_exists
600509	6833	ABCC8	11p15.1	Diabetes mellitus, permanent neonatal, 606176 (3)	-Aut-Dom--	cs_skeletal_exists
138079	2645	GCK	7p13	Diabetes mellitus, permanent neonatal, 606176 (3)	-Aut-Dom--	cs_skeletal_exists
176730	3630	INS	11p15.5	Diabetes mellitus, permanent neonatal, 606176 (3)	-Aut-Dom--	cs_skeletal_exists
600937	3767	KCNJ11	11p15.1	Diabetes mellitus, permanent neonatal, with neurologic features, 606176 (3)	-Aut-Dom--	cs_skeletal_exists
600937	3767	KCNJ11	11p15.1	Diabetes, permanent neonatal, 606176 (3)	-Aut-Dom--	cs_skeletal_exists
600985	7148	TNXB	6p21.33	Ehlers-Danlos syndrome, autosomal recessive, due to tenascin X deficiency, 606408 (3)	-Aut--res-	cs_skeletal_exists
602378	1785	DNM2	19p13.2	Charcot-Marie-Tooth disease, axonal, type 2M, 606482 (3)	-Aut-Dom--	cs_skeletal_exists
602378	1785	DNM2	19p13.2	Charcot-Marie-Tooth disease, dominant intermediate B, 606482 (3)	-Aut-Dom--	cs_skeletal_exists
602195	3315	HSPB1	7q11.23	Charcot-Marie-Tooth disease, axonal, type 2F, 606595 (3)	-Aut-Dom--	cs_skeletal_exists
606596	79147	FKRP	19q13.32	Muscular dystrophy-dystroglycanopathy (congenital with or without mental retardation), type B, 5, 606612 (3)	-Aut--res-	cs_skeletal_exists
164920	3815	KIT	4q12	Gastrointestinal stromal tumor, familial, 606764 (3)	-Aut-Dom--	cs_skeletal_exists
173490	5156	PDGFRA	4q12	Gastrointestinal stromal tumor, somatic, 606764 (3)	-Aut-Dom--	cs_skeletal_exists
185470	6390	SDHB	1p36.13	Gastrointestinal stromal tumor, 606764 (3)	-Aut-Dom--	cs_skeletal_exists
602413	6391	SDHC	1q23.3	Gastrointestinal stromal tumor, 606764 (3)	-Aut-Dom--	cs_skeletal_exists
605427	59341	TRPV4	12q24.11	Digital arthropathy-brachydactyly, familial, 606835	-Aut-Dom--	cs_skeletal_exists
606596	79147	FKRP	19q13.32	Muscular dystrophy-dystroglycanopathy (limb-girdle), type C, 5, 607155 (3)	-Aut--res-	cs_skeletal_exists
606521	60386	SLC25A19	17q25.1	Microcephaly, Amish type, 607196 (3)	-Aut--res-	cs_skeletal_exists
606352	57679	ALS2	2q33.1	Spastic paralysis, infantile onset ascending, 607225 (3)	-Aut--res-	cs_skeletal_exists
602783	6687	SPG7	16q24.3	Spastic paraplegia 7, autosomal recessive, 607259 (3)	-Aut-Dom-res-	cs_skeletal_exists
608630	64221	ROBO3	11q24.2	Gaze palsy, horizontal, with progressive scoliosis, 607313 (3)	-Aut--res-	cs_skeletal_exists
607343	57167	SALL4	20q13.2	Duane-radial ray syndrome, 607323 (3)	-Aut-Dom--	cs_skeletal_exists
602286	6309	SC5DL	11q23.3	Lathosterolosis, 607330 (3)	-Aut--res-	cs_skeletal_exists
102630	60	ACTB	7p22.1	Dystonia, juvenile-onset, 607371 (3)	-Aut-Dom--	cs_skeletal_exists
602168	7443	VRK1	14q32.2	Pontocerebellar hypoplasia type 1A, 607596 (3)	-Aut--res-	cs_skeletal_exists
603506	4041	LRP5	11q13.2	Osteopetrosis, autosomal dominant 1, 607634 (3)	-Aut-Dom--	cs_skeletal_exists
603506	4041	LRP5	11q13.2	van Buchem disease, type 2, 607636 (3)	-Aut-Dom--	cs_skeletal_exists
159440	4359	MPZ	1q23.3	Charcot-Marie-Tooth disease, type 2I, 607677 (3)	-Aut-Dom--	cs_skeletal_exists
162280	4747	NEFL	8p21.2	Charcot-Marie-Tooth disease, type 2E, 607684 (3)	-Aut-Dom--	cs_skeletal_exists
606598	54332	GDAP1	8q21.11	Charcot-Marie-Tooth disease, axonal, with vocal cord paresis, 607706 (3)	-Aut--res-	cs_skeletal_exists
162280	4747	NEFL	8p21.2	Charcot-Marie-Tooth disease, type 1F, 607734 (3)	-Aut-Dom-res-	cs_skeletal_exists
159440	4359	MPZ	1q23.3	Charcot-Marie-Tooth disease, type 2J, 607736 (3)	-Aut-Dom--	cs_skeletal_exists
606598	54332	GDAP1	8q21.11	Charcot-Marie-Tooth disease, axonal, type 2K, 607831 (3)	-Aut-Dom-res-	cs_skeletal_exists
608135	54829	ASPN	9q22.31	{Osteoarthritis susceptibility 3}, 607850 (3)	-Aut-Dom--	cs_skeletal_exists
156225	3908	LAMA2	6q22.33	Muscular dystrophy, congenital merosin-deficient, 607855 (3)	-Aut--res-	cs_skeletal_exists
156225	3908	LAMA2	6q22.33	Muscular dystrophy, congenital, due to partial LAMA2 deficiency, 607855 (3)	-Aut--res-	cs_skeletal_exists
112262	652	BMP4	14q22.2	Microphthalmia, syndromic 6, 607932 (3)	-Aut-Dom--	cs_skeletal_exists
608699	168667	BMPER	7p14.3	Diaphanospondylodysostosis, 608022 (3)	-Aut--res-	cs_skeletal_exists
613277	51259	TMEM216	11q12.2	Joubert syndrome 2, 608091 (3)	-Aut--res-	cs_skeletal_exists
191350	1798	DPAGT1	11q23.3	Congenital disorder of glycosylation, type Ij, 608093 (3)	-Aut--res-	cs_skeletal_exists
600119	6442	SGCA	17q21.33	Muscular dystrophy, limb-girdle, type 2D, 608099 (3)	-Aut--res-	cs_skeletal_exists
135820	2192	FBLN1	22q13.31	Synpolydactyly, 3/3'4, associated with metacarpal and metatarsal synostoses, 608180 (3)	-Aut-Dom--	cs_skeletal_exists
603401	8546	AP3B1	5q14.1	Hermansky-Pudlak syndrome 2, 608233 (3)	-Aut--res-	cs_skeletal_exists
603623	8565	YARS	1p35.1	Charcot-Marie-Tooth disease, dominant intermediate C, 608323 (3)	-Aut-Dom--	cs_skeletal_exists
606598	54332	GDAP1	8q21.11	Charcot-Marie-Tooth disease, recessive intermediate, A, 608340 (3)	-Aut--res-	cs_skeletal_exists
606480	10269	ZMPSTE24	1p34.2	Mandibuloacral dysplasia with type B lipodystrophy, 608612 (3)	-Aut--res-	cs_skeletal_exists
162030	4803	NGF	1p13.2	Neuropathy, hereditary sensory and autonomic, type V, 608654 (3)	-Aut--res-	cs_skeletal_exists
608014	26353	HSPB8	12q24.23	Charcot-Marie-Tooth disease, axonal, type 2L, 608673 (3)	-Aut-Dom--	cs_skeletal_exists
603503	8813	DPM1	20q13.13	Congenital disorder of glycosylation, type Ie, 608799 (3)	-Aut--res-	cs_skeletal_exists
600650	1376	CPT2	1p32.3	CPT II deficiency, lethal neonatal, 608836 (3)	-Aut--res-	cs_skeletal_exists
100690	1134	CHRNA1	2q31.1	Myasthenic syndrome, fast-channel congenital, 608930 (3)	-Aut-Dom-res-	cs_skeletal_exists
100720	1144	CHRND	2q37.1	Myasthenic syndrome, fast-channel congenital, 608930 (3)	-Aut-Dom-res-	cs_skeletal_exists
100725	1145	CHRNE	17p13.2	Myasthenic syndrome, fast-channel congenital, 608930 (3)	-Aut-Dom-res-	cs_skeletal_exists
609144	28982	FLVCR1	1q32.3	Ataxia, posterior column, with retinitis pigmentosa, 609033 (3)	-Aut--res-	cs_skeletal_exists
602229	6663	SOX10	22q13.1	PCWH syndrome, 609136 (3)	-Aut-Dom--	cs_skeletal_exists
190181	7046	TGFBR1	9q22.33	Loeys-Dietz syndrome, type 1A, 609192 (3)	-Aut-Dom--	cs_skeletal_exists
604103	9499	MYOT	5q31.2	Myotilinopathy, 609200 (3)	-Aut-Dom--	cs_skeletal_exists
608507	9927	MFN2	1p36.22	Charcot-Marie-Tooth disease, type 2A2, 609260 (3)	-Aut-Dom-res-	cs_skeletal_exists
191030	7170	TPM3	1q21.3	CAP myopathy, 609284 (3)	-Aut-Dom-res-	cs_skeletal_exists
191030	7170	TPM3	1q21.3	Nemaline myopathy 1, autosomal dominant, 609284 (3)	-Aut-Dom-res-	cs_skeletal_exists
190990	7169	TPM2	9p13.3	Nemaline myopathy, 609285 (3)	-Aut-Dom--	cs_skeletal_exists
601515	2259	FGF14	13q33.1	Spinocerebellar ataxia 27, 609307 (3)	-Aut-Dom--	cs_skeletal_exists
607423	10585	POMT1	9q34.13	Muscular dystrophy-dystroglycanopathy (limb-girdle), type C, 1, 609308 (3)	-Aut--res-	cs_skeletal_exists
611104	121512	FGD4	12p11.21	Charcot-Marie-Tooth disease, type 4H, 609311 (3)	-Aut--res-	cs_skeletal_exists
609367	26128	KIAA1279	10q22.1	Goldberg-Shprintzen megacolon syndrome, 609460 (3)	-Aut--res-	cs_skeletal_exists
605420	60529	ALX4	11p11.2	Parietal foramina 2, 609597 (3)	-Aut-Dom--	cs_skeletal_exists
125647	1832	DSP	6p24.3	Epidermolysis bullosa, lethal acantholytic, 609638 (3)	-Aut--res-	cs_skeletal_exists
138290	2752	GLUL	1q25.3	Glutamine deficiency, congenital, 610015 (3)	-Aut--res-	cs_skeletal_exists
116840	1509	CTSD	11p15.5	Ceroid lipofuscinosis, neuronal, 10, 610127 (3)	-Aut--res-	cs_skeletal_exists
150330	4000	LMNA	1q22	Heart-hand syndrome, Slovenian type, 610140 (3)	-Aut-Dom--	cs_skeletal_exists
190182	7048	TGFBR2	3p24.1	Loeys-Dietz syndrome, type 1B, 610168 (3)	-Aut-Dom--	cs_skeletal_exists
603604	8398	PLA2G6	22q13.1	Karak syndrome, 610217 (3)	-Aut--res-	cs_skeletal_exists
603604	8398	PLA2G6	22q13.1	Neurodegeneration with brain iron accumulation 2B, 610217 (3)	-Aut--res-	cs_skeletal_exists
610243	118813	ZFYVE27	10q24.2	Spastic paraplegia 33, autosomal dominant, 610244 (3)	-Aut-Dom--	cs_skeletal_exists
609139	65055	REEP1	2p11.2	Spastic paraplegia 31, autosomal dominant, 610250 (3)	-Aut-Dom--	cs_skeletal_exists
607001	79813	EHMT1	9q34.3	Kleefstra syndrome, 610253 (3)	-Aut-Dom--	cs_skeletal_exists
607672	23529	CLCF1	11q13.2	Cold-induced sweating syndrome 1, 610313 (3)	-Aut--res-	cs_skeletal_exists
612452	284058	KANSL1	17q21.31	Mental retardation, autosomal dominant 17, 610443 (3)	-Aut-Dom--	cs_skeletal_exists
604961	50940	PDE11A	2q31.2	Pigmented nodular adrenocortical disease, primary, 2, 610475 (3)	-Aut-Dom--	cs_skeletal_exists
188830	5573	PRKAR1A	17q24.2	Pigmented nodular adrenocortical disease, primary, 1, 610489 (3)	-Aut-Dom--	cs_skeletal_exists
609204	51021	MRPS16	10q22.2	Combined oxidative phosphorylation deficiency 2, 610498 (3)	-Aut--res-	cs_skeletal_exists
610531	84668	FAM126A	7p15.3	Leukodystrophy, hypomyelinating, 5, 610532 (3)	-Aut--res-	cs_skeletal_exists
178620	6440	SFTPC	8p21.3	Surfactant metabolism dysfunction, pulmonary, 2, 610913 (3)	-Aut-Dom--	cs_skeletal_exists
602272	6925	TCF4	18q21.2	Pitt-Hopkins syndrome, 610954 (3)	-Aut-Dom--	cs_skeletal_exists
611101	57449	PLEKHG5	1p36.31	Spinal muscular atrophy, distal, autosomal recessive, 4, 611067 (3)	-Aut--res-	cs_skeletal_exists
606195	10265	IRX5	16q12.2	Hamamy syndrome, 611174 (3)	-Aut--res-	cs_skeletal_exists
611605	11160	ERLIN2	8p11.23	Spastic paraplegia 18, autosomal recessive, 611225 (3)	-Aut--res-	cs_skeletal_exists
611177	57560	IFT80	3q25.33	Asphyxiating thoracic dystrophy 2, 611263 (3)	-Aut--res-	cs_skeletal_exists
602991	9241	NOG	17q22	Brachydactyly, type B2, 611377 (3)	-Aut-Dom--	cs_skeletal_exists
610937	23322	RPGRIP1L	16q12.2	Meckel syndrome, type 5, 611561 (3)	-Aut--res-	cs_skeletal_exists
602229	6663	SOX10	22q13.1	Waardenburg syndrome, type 2E, with or without neurologic involvement, 611584 (3)	-Aut-Dom--	cs_skeletal_exists
607440	2218	FKTN	9q31.2	Muscular dystrophy-dystroglycanopathy (limb-girdle), type C, 4, 611588 (3)	-Aut--res-	cs_skeletal_exists
606980	56997	ADCK3	1q42.13	Coenzyme Q10 deficiency, primary, 4, 612016 (3)	-Aut--res-	cs_skeletal_exists
612074	55131	RBM28	7q32.1	Alopecia, neurologic defects, and endocrinopathy syndrome, 612079 (3)	-Aut--res-	cs_skeletal_exists
182309	6569	SLC34A1	5q35.3	Nephrolithiasis/osteoporosis, hypophosphatemic, 1, 612286 (3)	-Aut-Dom--	cs_skeletal_exists
604990	9368	SLC9A3R1	17q25.1	Nephrolithiasis/osteoporosis, hypophosphatemic, 2, 612287 (3)	-Aut-Dom--	cs_skeletal_exists
603690	9197	SLC33A1	3q25.31	Spastic paraplegia 42, autosomal dominant, 612539 (3)	-Aut-Dom--	cs_skeletal_exists
600016	1272	CNTN1	12q12	Myopathy, congenital, Compton-North, 612540 (3)	-Aut--res-	cs_skeletal_exists
611045	92579	G6PC3	17q21.31	Darsun syndrome, 612541 (3)	-Aut--res-	cs_skeletal_exists
611045	92579	G6PC3	17q21.31	Neutropenia, severe congenital 4, autosomal recessive, 612541 (3)	-Aut--res-	cs_skeletal_exists
612325	22858	ICK	6p12.2-p12.1	Endocrine-cerebroosteodysplasia, 612651 (3)	-Aut--res-	cs_skeletal_exists
613599	26090	ABHD12	20p11.21	Polyneuropathy, hearing loss, ataxia, retinitis pigmentosa, and cataract, 612674 (3)	-Aut--res-	cs_skeletal_exists
611715	79644	SRD5A3	4q12	Kahrizi syndrome, 612713 (3)	-Aut--res-	cs_skeletal_exists
607976	84701	COX4I2	20q11.21	Exocrine pancreatic insufficiency, dyserythropoietic anemia, and calvarial hyperostosis, 612714 (3)	-Aut--res-	cs_skeletal_exists
147679	3557	IL1RN	2q13	Interleukin 1 receptor antagonist deficiency, 612852 (3)	-Aut--res-	cs_skeletal_exists
171834	5290	PIK3CA	3q26.32	CLOVE syndrome, somatic, 612918 (3)	----	cs_skeletal_exists
602296	9179	AP4M1	7q22.1	Spastic paraplegia 50, autosomal recessive, 612936 (3)	-Aut--res-	cs_skeletal_exists
610966	79068	FTO	16q12.2	Growth retardation, developmental delay, coarse facies, and early death, 612938 (3)	-Aut--res-	cs_skeletal_exists
179035	5831	PYCR1	17q25.3	Cutis laxa, autosomal recessive, type IIB, 612940 (3)	-Aut--res-	cs_skeletal_exists
603883	9531	BAG3	10q26.11	Myopathy, myofibrillar, BAG3-related, 612954 (3)	-Aut-Dom--	cs_skeletal_exists
613114	54463	FAM134B	5p15.1	Neuropathy, hereditary sensory and autonomic, type IIB, 613115 (3)	-Aut--res-	cs_skeletal_exists
607439	29954	POMT2	14q24.3	Muscular dystrophy-dystroglycanopathy (congenital with brain and eye anomalies), type A, 2, 613150 (3)	-Aut--res-	cs_skeletal_exists
603590	9215	LARGE	22q12.3	Muscular dystrophy-dystroglycanopathy (congenital with brain and eye anomalies), type A, 6, 613154 (3)	-Aut--res-	cs_skeletal_exists
607439	29954	POMT2	14q24.3	Muscular dystrophy-dystroglycanopathy (congenital with mental retardation), type B, 2, 613156 (3)	-Aut--res-	cs_skeletal_exists
606822	55624	POMGNT1	1p34.1	Muscular dystrophy-dystroglycanopathy (limb-girdle), type C, 3, 613157 (3)	-Aut--res-	cs_skeletal_exists
606673	51733	UPB1	22q11.23	Beta-ureidopropionase deficiency, 613161 (3)	-Aut--res-	cs_skeletal_exists
604710	8425	LTBP4	19q13.2	Cutis laxa with severe pulmonary, gastrointestinal, and urinary abnormalities, 613177 (3)	-Aut--res-	cs_skeletal_exists
185535	4072	EPCAM	2p21	Diarrhea 5, with tufting enteropathy, congenital, 613217 (3)	-Aut--res-	cs_skeletal_exists
601065	16	AARS	16q22.1	Charcot-Marie-Tooth disease, axonal, type 2N, 613287 (2)	-Aut-Dom--	cs_skeletal_exists
603198	284119	PTRF	17q21.2	Lipodystrophy, congenital generalized, type 4, 613327 (3)	-Aut--res-	cs_skeletal_exists
601150	1663	DDX11	12p11.21	Warsaw breakage syndrome, 613398 (3)	-Aut--res-	cs_skeletal_exists
613401	63894	VIPAS39	14q24.3	Arthrogryposis, renal dysfunction, and cholestasis 2, 613404 (3)	-Aut--res-	cs_skeletal_exists
164874	2290	FOXG1	14q12	Rett syndrome, congenital variant, 613454 (3)	----	cs_skeletal_exists
605713	9517	SPTLC2	14q24.3	Neuropathy, hereditary sensory and autonomic, type IC, 613640 (3)	-Aut-Dom--	cs_skeletal_exists
601421	3735	KARS	16q23.1	Charcot-Marie-Tooth disease, recessive intermediate, B, 613641 (3)	-Aut--res-	cs_skeletal_exists
602700	2033	EP300	22q13.2	Rubinstein-Taybi syndrome 2, 613684 (3)	-Aut-Dom--	cs_skeletal_exists
606439	51062	ATL1	14q22.1	Neuropathy, hereditary sensory, type ID, 613708 (3)	-Aut-Dom--	cs_skeletal_exists
606521	60386	SLC25A19	17q25.1	Thiamine metabolism dysfunction syndrome 4 (progressive polyneuropathy type), 613710 (3)	-Aut--res-	cs_skeletal_exists
601282	5339	PLEC	8q24.3	Muscular dystrophy, limb-girdle, type 2Q, 613723 (3)	-Aut--res-	cs_skeletal_exists
613726	55129	ANO10	3p22.1	Spinocerebellar ataxia, autosomal recessive 10, 613728 (3)	-Aut--res-	cs_skeletal_exists
603109	4088	SMAD3	15q22.33	Loeys-Dietz syndrome, type 1C, 613795 (3)	-Aut-Dom--	cs_skeletal_exists
613009	51091	SEPSECS	4p15.2	Pontocerebellar hypoplasia type 2D, 613811 (3)	-Aut--res-	cs_skeletal_exists
128239	1605	DAG1	3p21.31	Muscular dystrophy-dystroglycanopathy (limb-girdle), type C, 7, 613818 (3)	-Aut--res-	cs_skeletal_exists
608501	166336	PRICKLE2	3p14.1	Epilepsy, progressive myoclonic 5, 613832 (3)	-Aut-Dom--	cs_skeletal_exists
604027	9570	GOSR2	17q21.32	Epilepsy, progressive myoclonic 6, 614018 (3)	-Aut--res-	cs_skeletal_exists
137295	2624	GATA2	3q21.3	Emberger syndrome, 614038 (3)	-Aut-Dom--	cs_skeletal_exists
126375	1786	DNMT1	19p13.2	Neuropathy, hereditary sensory, type IE, 614116 (3)	-Aut-Dom--	cs_skeletal_exists
611254	374654	KIF7	15q26.1	Hydrolethalus syndrome 2, 614120 (3)	-Aut--res-	cs_skeletal_exists
614161	11107	PRDM5	4q27	Brittle cornea syndrome 2, 614170 (3)	-Aut--res-	cs_skeletal_exists
611951	80776	B9D2	19q13.2	Meckel syndrome 10, 614175 (3)	-Aut--res-	cs_skeletal_exists
600939	3590	IL11RA	9p13.3	Craniosynostosis and dental anomalies, 614188 (3)	-Aut--res-	cs_skeletal_exists
614194	57572	DOCK6	19p13.2	Adams-Oliver syndrome 2, 614219 (3)	-Aut--res-	cs_skeletal_exists
600112	1778	DYNC1H1	14q32.31	Charcot-Marie-Tooth disease, axonal, type 20, 614228 (3)	-Aut-Dom--	cs_skeletal_exists
102750	132	ADK	10q22.2	Hypermethioninemia due to adenosine kinase deficiency, 614300 (3)	-Aut--res-	cs_skeletal_exists
601253	859	CAV3	3p25.3	Myopathy, distal, Tateyama type, 614321 (3)	-Aut-Dom--	cs_skeletal_exists
600565	9378	NRXN1	2p16.3	Pitt-Hopkins-like syndrome 2, 614325 (3)	-Aut--res-	cs_skeletal_exists
608568	79784	MYH14	19q13.33	Peripheral neuropathy, myopathy, hoarseness, and hearing loss, 614369 (3)	-Aut-Dom--	cs_skeletal_exists
612453	84466	MEGF10	5q23.2	Myopathy, areflexia, respiratory distress, and dysphagia, early-onset, 614399 (3)	-Aut--res-	cs_skeletal_exists
612453	84466	MEGF10	5q23.2	Myopathy, areflexia, respiratory distress, and dysphagia, early-onset, mild variant, 614399 (3)	-Aut--res-	cs_skeletal_exists
614423	65062	TMEM237	2q33.1	Joubert syndrome 14, 614424 (3)	-Aut--res-	cs_skeletal_exists
601460	6578	SLCO2A1	3q22.1-q22.2	Hypertrophic osteoarthropathy, primary, autosomal recessive 2, 614441 (3)	-Aut--res-	cs_skeletal_exists
610982	64423	INF2	14q32.33	Charcot-Marie-Tooth disease, dominant intermediate E, 614455 (3)	-Aut-Dom--	cs_skeletal_exists
610523	95681	CEP41	7q32.2	Joubert syndrome 15, 614464 (3)	-Aut--res-	cs_skeletal_exists
614459	51524	TMEM138	11q12.2	Joubert syndrome 16, 614465 (3)	-Aut--res-	cs_skeletal_exists
603234	368	ABCC6	16p13.11	Arterial calcification, generalized, of infancy, 2, 614473 (3)	-Aut--res-	cs_skeletal_exists
608944	158326	FREM1	9p22.3	Trigonocephaly 2, 614485 (3)	-Aut-Dom--	cs_skeletal_exists
614506	221927	BRAT1	7p22.3	Rigidity and multifocal seizure syndrome, lethal neonatal, 614498 (3)	-Aut--res-	cs_skeletal_exists
614477	157657	C8orf37	8q22.1	Cone-rod dystrophy 16, 614500 (3)	-Aut--res-	cs_skeletal_exists
614477	157657	C8orf37	8q22.1	Retinitis pigmentosa 64, 614500 (3)	-Aut--res-	cs_skeletal_exists
608241	79753	SNIP1	1p34.3	Psychomotor retardation, epilepsy, and craniofacial dysmorphism, 614501 (3)	-Aut--res-	cs_skeletal_exists
120290	1302	COL11A2	6p21.32	Fibrochondrogenesis 2, 614524 (3)	-Aut-Dom-res-	cs_skeletal_exists
614505	55033	FKBP14	7p14.3	Ehlers-Danlos syndrome with progressive kyphoscoliosis, myopathy, and hearing loss, 614557 (3)	-Aut--res-	cs_skeletal_exists
176943	2263	FGFR2	10q26.13	Bent bone dysplasia syndrome, 614592 (3)	-Aut-Dom--	cs_skeletal_exists
607066	162514	TRPV3	17p13.2	Olmsted syndrome, 614594 (3)	-Aut-Dom--	cs_skeletal_exists
614571	65250	C5orf42	5p13.2	Joubert syndrome 17, 614615 (3)	-Aut--res-	cs_skeletal_exists
614631	729920	ISPD	7p21.2	Muscular dystrophy-dystroglycanopathy (congenital with brain and eye anomalies), type A, 7, 614643 (3)	-Aut--res-	cs_skeletal_exists
113810	667	DST	6p12.1	Neuropathy, hereditary sensory and autonomic, type VI, 614653 (3)	-Aut--res-	cs_skeletal_exists
600810	5332	PLCB4	20p12.3-p12.2	Auriculocondylar syndrome 2, 614669 (3)	-Aut-Dom-res-	cs_skeletal_exists
606489	51010	EXOSC3	9p13.2	Pontocerebellar hypoplasia, type 1B, 614678 (3)	-Aut--res-	cs_skeletal_exists
606453	987	LRBA	4q31.3	Immunodeficiency, common variable, 8, with autoimmunity, 614700 (3)	-Aut--res-	cs_skeletal_exists
607882	79581	SLC52A2	8q24.3	Brown-Vialetto-Van Laere syndrome 2, 614707 (3)	-Aut--res-	cs_skeletal_exists
614726	55858	TMEM165	4q12	Congenital disorder of glycosylation, type IIk, 614727 (3)	-Aut--res-	cs_skeletal_exists
604285	189	AGXT	2q37.3	Hyperoxaluria, primary, type 1, 259900 (3)	-Aut--res-	cs_skeletal_exists
605907	56052	ALG1	16p13.3	Congenital disorder of glycosylation, type Ik, 608540 (3)	-Aut--res-	cs_skeletal_exists
603741	242	ALOX12B	17p13.1	Ichthyosiform erythroderma, congenital, nonbullous, 1, 242100 (3)	-Aut--res-	cs_skeletal_exists
607206	59344	ALOXE3	17p13.1	Ichthyosiform erythroderma, congenital, nonbullous, 1, 242100 (3)	-Aut--res-	cs_skeletal_exists
605420	60529	ALX4	11p11.2	Frontonasal dysplasia 2, 613451 (3)	-Aut--res-	cs_skeletal_exists
608041	118429	ANTXR2	4q21.21	Fibromatosis, juvenile hyaline, 228600 (3)	-Aut--res-	cs_skeletal_exists
300382	170302	ARX	Xp21.3	Partington syndrome, 309510 (3)	X-linked---res-	cs_skeletal_exists
613468	427	ASAH1	8p22	Spinal muscular atrophy with progressive myoclonic epilepsy, 159950 (3)	-Aut--res-	cs_skeletal_exists
112261	650	BMP2	20p12.3	{HFE hemochromatosis, modifier of}, 235200 (3)	-Aut--res-	cs_skeletal_exists
614297	83636	C19orf12	19q12	Neurodegeneration with brain iron accumulation 4, 614298 (3)	-Aut--res-	cs_skeletal_exists
613785	715	C1R	12p13.31	C1r/C1s deficiency, combined, 216950 (1)	---res-	cs_skeletal_exists
607465	146059	CDAN1	15q15.2	Anemia, congenital dyserythropoietic, type I, 224120 (3)	-Aut--res-	cs_skeletal_exists
217030	3426	CFI	4q25	Complement factor I deficiency, 610984 (3)	-Aut--res-	cs_skeletal_exists
601443	1073	CFL2	14q13.1	Nemaline myopathy 7, 610687 (3)	-Aut--res-	cs_skeletal_exists
118490	1103	CHAT	10q11.23	Myasthenic syndrome, congenital, associated with episodic apnea, 254210 (3)	-Aut--res-	cs_skeletal_exists
100710	1140	CHRNB1	17p13.1	Myasthenic syndrome, congenital, associated with acetylcholine receptor deficiency, 608931 (3)	-Aut--res-	cs_skeletal_exists
100725	1145	CHRNE	17p13.2	Myasthenic syndrome, congenital, associated with acetylcholine receptor deficiency, 608931 (3)	-Aut--res-	cs_skeletal_exists
606977	57511	COG6	13q14.11	Congenital disorder of glycosylation, type IIl, 614576 (3)	-Aut--res-	cs_skeletal_exists
120180	1281	COL3A1	2q32.2	Ehlers-Danlos syndrome, type III, 130020 (3)	-Aut-Dom--	cs_skeletal_exists
123590	1410	CRYAB	11q23.1	Myopathy, myofibrillar, fatal infantile hypertrophy, alpha-B crystallin-related, 613869 (3)	-Aut--res-	cs_skeletal_exists
608508	1535	CYBA	16q24.3	Chronic granulomatous disease, autosomal, due to deficiency of CYBA, 233690 (3)	-Aut--res-	cs_skeletal_exists
300481	1536	CYBB	Xp11.4	Chronic granulomatous disease, X-linked, 306400 (3)	X-linked---res-	cs_skeletal_exists
610956	55157	DARS2	1q25.1	Leukoencephalopathy with brain stem and spinal cord involvement and lactate elevation, 611105 (3)	-Aut--res-	cs_skeletal_exists
602378	1785	DNM2	19p13.2	Myopathy, centronuclear, 160150 (3)	-Aut-Dom--	cs_skeletal_exists
600112	1778	DYNC1H1	14q32.31	Mental retardation, autosomal dominant 13, 614563 (3)	-Aut-Dom--	cs_skeletal_exists
604633	30008	EFEMP2	11q13.1	Cutis laxa, autosomal recessive, type IB, 614437 (3)	-Aut--res-	cs_skeletal_exists
129010	1959	EGR2	10q21.3	Neuropathy, congenital hypomyelinating, 1, 605253 (3)	-Aut-Dom-res-	cs_skeletal_exists
605512	6785	ELOVL4	6q14.1	Ichthyosis, spastic quadriplegia, and mental retardation, 614457 (3)	-Aut--res-	cs_skeletal_exists
190151	2065	ERBB3	12q13.2	Lethal congenital contractural syndrome 2, 607598 (3)	-Aut--res-	cs_skeletal_exists
126380	2067	ERCC1	19q13.32	Cerebrooculofacioskeletal syndrome 4, 610758 (3)	-Aut--res-	cs_skeletal_exists
613872	2159	F10	13q34	Factor X deficiency, 227600 (3)	-Aut--res-	cs_skeletal_exists
134570	2162	F13A1	6p25.1	Factor XIIIA deficiency, 613225 (3)	-Aut--res-	cs_skeletal_exists
176930	2147	F2	11p11.2	Dysprothrombinemia, 613679 (3)	-Aut--res-	cs_skeletal_exists
176930	2147	F2	11p11.2	Hypoprothrombinemia, 613679 (3)	-Aut--res-	cs_skeletal_exists
613878	2155	F7	13q34	Factor VII deficiency, 227500 (3)	-Aut--res-	cs_skeletal_exists
613871	2184	FAH	15q25.1	Tyrosinemia, type I, 276700 (3)	-Aut--res-	cs_skeletal_exists
607901	83706	FERMT3	11q13.1	Leukocyte adhesion deficiency, type III, 612840 (3)	-Aut--res-	cs_skeletal_exists
136350	2260	FGFR1	8p11.23-p11.22	Kallmann syndrome 2, 147950 (3)	-Aut-Dom--	cs_skeletal_exists
300163	2273	FHL1	Xq26.3	Myopathy, reducing body, X-linked, severe early-onset, 300717 (3)	X-linked--Dom--	cs_skeletal_exists
300163	2273	FHL1	Xq26.3	Scapuloperoneal myopathy, X-linked dominant, 300695 (3)	X-linked--Dom--	cs_skeletal_exists
609390	9896	FIG4	6q21	Charcot-Marie-Tooth disease, type 4J, 611228 (3)	-Aut--res-	cs_skeletal_exists
610865	55640	FLVCR2	14q24.3	Proliferative vasculopathy and hydraencephaly-hydrocephaly syndrome, 225790 (3)	-Aut--res-	cs_skeletal_exists
604579	8322	FZD4	11q14.2	Exudative vitreoretinopathy, 133780 (3)	-Aut-Dom--	cs_skeletal_exists
604579	8322	FZD4	11q14.2	Retinopathy of prematurity, 133780 (3)	-Aut-Dom--	cs_skeletal_exists
606463	2629	GBA	1q22	Gaucher disease, perinatal lethal, 608013 (3)	-Aut--res-	cs_skeletal_exists
607839	2632	GBE1	3p12.2	Glycogen storage disease IV, 232500 (3)	-Aut--res-	cs_skeletal_exists
608803	57165	GJC2	1q42.13	Spastic paraplegia, 44, 613206 (3)	-Aut--res-	cs_skeletal_exists
139320	2778	GNAS	20q13.32	Pseudohypoparathyroidism Ib, 603233 (3)	-Aut-Dom--	cs_skeletal_exists
610540	149775	GNAS-AS1	20q13.32	Pseudohypoparathyroidism, type IB, 603233 (3)	-Aut-Dom--	cs_skeletal_exists
603930	10243	GPHN	14q23.3	Molybdenum cofactor deficiency, type C, 252150 (3)	-Aut--res-	cs_skeletal_exists
613609	3077	HFE	6p22.2	Hemochromatosis, 235200 (3)	-Aut--res-	cs_skeletal_exists
142840	3107	HLA-C	6p21.33	{Psoriasis susceptibility 1}, 177900 (3)	----	cs_skeletal_exists
142857	3123	HLA-DRB1	6p21.32	{Sarcoidosis, susceptibility l, 1}, 181000 (3)	----	cs_skeletal_exists
600713	3290	HSD11B1	1q32.2	Cortisone reductase deficiency 2, 614662 (3)	-Aut-Dom--	cs_skeletal_exists
118190	3329	HSPD1	2q33.1	Leukodystrophy, hypomyelinating, 4, 612233 (3)	-Aut--res-	cs_skeletal_exists
252800	3425	IDUA	4p16.3	Mucopolysaccharidosis Is, 607016 (3)	-Aut--res-	cs_skeletal_exists
147570	3458	IFNG	12q15	{TSC2 angiomyolipomas, renal, modifier of}, 613254 (3)	-Aut-Dom--	cs_skeletal_exists
300206	11141	IL1RAPL1	Xp21.3-p21.2	Mental retardation, X-linked 21/34, 300143 (3)	X-linked---res-	cs_skeletal_exists
605507	26525	IL36RN	2q13	Psoriasis, generalized pustular, 614204 (3)	-Aut--res-	cs_skeletal_exists
147556	3655	ITGA6	2q31.1	Epidermolysis bullosa, junctional, with pyloric stenosis, 226730 (3)	-Aut--res-	cs_skeletal_exists
600536	3679	ITGA7	12q13.2	Muscular dystrophy, congenital, due to ITGA7 deficiency, 613204 (3)	-Aut--res-	cs_skeletal_exists
147557	3691	ITGB4	17q25.1	Epidermolysis bullosa, junctional, with pyloric atresia, 226730 (3)	-Aut--res-	cs_skeletal_exists
605995	23095	KIF1B	1p36.22	{Neuroblastoma, susceptibility to, 1}, 256700 (3)	-Aut-Dom--	cs_skeletal_exists
150240	3912	LAMB1	7q31.1	?Cutis laxa, marfanoid neonatal type, 614100 (1)	----	cs_skeletal_exists
607844	23592	LEMD3	12q14.3	Melorheostosis with osteopoikilosis, 155950 (3)	----	cs_skeletal_exists
607844	23592	LEMD3	12q14.3	Buschke-Ollendorff syndrome, 166700 (3)	-Aut-Dom--	cs_skeletal_exists
607844	23592	LEMD3	12q14.3	Osteopoikilosis, 166700 (3)	-Aut-Dom--	cs_skeletal_exists
607031	11019	LIAS	4p14	Pyruvate dehydrogenase lipoic acid synthetase deficiency, 614462 (3)	-Aut--res-	cs_skeletal_exists
150330	4000	LMNA	1q22	Hutchinson-Gilford progeria, 176670 (3)	-Aut-Dom--	cs_skeletal_exists
150330	4000	LMNA	1q22	Muscular dystrophy, congenital, 613205 (3)	-Aut-Dom--	cs_skeletal_exists
604270	4038	LRP4	11p11.2	Cenani-Lenz syndactyly syndrome, 212780 (3)	-Aut--res-	cs_skeletal_exists
603506	4041	LRP5	11q13.2	Exudative vitreoretinopathy 4, 601813 (3)	-Aut-Dom-res-	cs_skeletal_exists
603507	4040	LRP6	12p13.2	{Coronary artery disease, autosomal dominant, 2}, 610947 (3)	-Aut-Dom--	cs_skeletal_exists
610933	90678	LRSAM1	9q33.3	Charcot-Marie-Toothe disease, axonal, type 2P, 614436 (3)	-Aut-Dom-res-	cs_skeletal_exists
608107	4210	MEFV	16p13.3	Familial Mediterranean fever, AD, 134610 (3)	-Aut-Dom--	cs_skeletal_exists
608107	4210	MEFV	16p13.3	Familial Mediterranean fever, AR, 249100 (3)	-Aut--res-	cs_skeletal_exists
606850	145282	MIPOL1	14q13.3-q21.1	Mirror-image polydactyly, 135750 (1)	-Aut-Dom--	cs_skeletal_exists
613405	100422910	MIR2861	9q34.11	[Bone mineral density QTL 15], 613418 (3)	-Aut-Dom-res-	cs_skeletal_exists
603707	4337	MOCS1	6p21.2	Molybdenum cofactor deficiency, type A, 252150 (3)	-Aut--res-	cs_skeletal_exists
603708	4338	MOCS2	5q11.2	Molybdenum cofactor deficiency, type B, 252150 (3)	-Aut--res-	cs_skeletal_exists
609188	136647	MPLKIP	7p14.1	Trichothiodystrophy, nonphotosensitive 1, 234050 (3)	-Aut--res-	cs_skeletal_exists
159440	4359	MPZ	1q23.3	Neuropathy, congenital hypomyelinating, 605253 (3)	-Aut-Dom-res-	cs_skeletal_exists
611089	64419	MTMR14	3p25.3	{Centronuclear myopathy, autosomal, modifier of}, 160150 (3)	-Aut-Dom--	cs_skeletal_exists
601296	4593	MUSK	9q31.3	Myasthenic syndrome, congenital, associated with acetylcholine receptor deficiency, 608931 (3)	-Aut--res-	cs_skeletal_exists
104170	4668	NAGA	22q13.2	Schindler disease, type I, 609241 (3)	-Aut--res-	cs_skeletal_exists
104170	4668	NAGA	22q13.2	Schindler disease, type III, 609241 (3)	-Aut--res-	cs_skeletal_exists
608512	653361	NCF1	7q11.23	Chronic granulomatous disease due to deficiency of NCF-1, 233700 (3)	-Aut--res-	cs_skeletal_exists
608515	4688	NCF2	1q25.3	Chronic granulomatous disease due to deficiency of NCF-2, 233710 (3)	-Aut--res-	cs_skeletal_exists
609648	91662	NLRP12	19q13.42	Familial cold autoinflammatory syndrome 2, 611762 (3)	-Aut-Dom--	cs_skeletal_exists
606416	114548	NLRP3	1q44	Cold-induced autoinflammatory syndrome, familial, 120100 (3)	-Aut-Dom--	cs_skeletal_exists
156490	4830	NME1	17q21.33	Neuroblastoma, 256700 (3)	-Aut-Dom--	cs_skeletal_exists
606471	55505	NOP10	15q14	Dyskeratosis congenita, autosomal recessive 1, 224230 (3)	-Aut--res-	cs_skeletal_exists
167409	5076	PAX2	10q24.31	Optic nerve coloboma with renal disease, 120330 (3)	-Aut-Dom--	cs_skeletal_exists
602136	5189	PEX1	7q21.2	Refsum disease, infantile, 266510 (3)	-Aut--res-	cs_skeletal_exists
170993	5828	PEX2	8q21.11	Refsum disease, infantile, 266510 (3)	-Aut--res-	cs_skeletal_exists
608666	55670	PEX26	22q11.21	Refsum disease, infantile, 266510 (3)	-Aut--res-	cs_skeletal_exists
601282	5339	PLEC	8q24.3	Epidermolysis bullosa simplex with pyloric atresia, 612138 (3)	-Aut--res-	cs_skeletal_exists
607423	10585	POMT1	9q34.13	Muscular dystrophy-dystroglycanopathy (congenital with mental retardation), type B, 1, 613155 (3)	-Aut--res-	cs_skeletal_exists
607002	60675	PROK2	3p13	Kallmann syndrome 4, 610628 (3)	-Aut-Dom--	cs_skeletal_exists
607123	128674	PROKR2	20p12.3	Kallmann syndrome 3, 244200 (3)	-Aut-Dom--	cs_skeletal_exists
311850	5631	PRPS1	Xq22.3	Gout, PRPS-related, 300661 (3)	X-linked---res-	cs_skeletal_exists
311850	5631	PRPS1	Xq22.3	Phosphoribosylpyrophosphate synthetase superactivity, 300661 (3)	X-linked---res-	cs_skeletal_exists
606347	9051	PSTPIP1	15q24.3	Pyogenic sterile arthritis, pyoderma gangrenosum, and acne, 604416 (3)	-Aut-Dom--	cs_skeletal_exists
607194	256297	PTF1A	10p12.2	Diabetes mellitus, permanent neonatal, with cerebellar agenesis, 609069 (3)	-Aut--res-	cs_skeletal_exists
601592	5913	RAPSN	11p11.2	Myasthenic syndrome, congenital, associated with acetylcholine receptor deficiency, 608931 (3)	-Aut--res-	cs_skeletal_exists
601592	5913	RAPSN	11p11.2	Myasthenic syndrome, congenital, associated with facial dysmorphism and acetylcholine receptor deficiency, 608931 (3)	-Aut--res-	cs_skeletal_exists
604124	5932	RBBP8	18q11.2	Jawad syndrome, 251255 (3)	-Aut--res-	cs_skeletal_exists
300080	8241	RBM10	Xp11.23	TARP syndrome, 311900 (3)	X-linked---res-	cs_skeletal_exists
164761	5979	RET	10q11.21	Renal agenesis, 191830 (3)	-Aut--res-	cs_skeletal_exists
600968	6559	SLC12A3	16q13	Gitelman syndrome, 263800 (3)	-Aut--res-	cs_skeletal_exists
613667	55084	SOBP	6q21	Mental retardation, anterior maxillary protrusion, and strabismus, 613671 (3)	-Aut--res-	cs_skeletal_exists
605124	10653	SPINT2	19q13.2	Diarrhea 3, secretory sodium, congenital, syndromic, 270420 (3)	-Aut--res-	cs_skeletal_exists
603666	8675	STX16	20q13.32	Pseudohypoparathyroidism, type IB, 603233 (3)	-Aut-Dom--	cs_skeletal_exists
190195	7051	TGM1	14q12	Ichthyosiform erythroderma, congenital, 242100 (3)	-Aut--res-	cs_skeletal_exists
190195	7051	TGM1	14q12	Ichthyosis, lamellar, autosomal recessive, 242300 (3)	-Aut--res-	cs_skeletal_exists
190195	7051	TGM1	14q12	Self-healing collodion baby, 242300 (3)	-Aut--res-	cs_skeletal_exists
300356	1678	TIMM8A	Xq22.1	Mohr-Tranebjaerg syndrome, 304700 (3)	X-linked---res-	cs_skeletal_exists
191190	7132	TNFRSF1A	12p13.31	Periodic fever, familial, 142680 (3)	-Aut-Dom--	cs_skeletal_exists
600985	7148	TNXB	6p21.33	Ehlers-Danlos syndrome, autosomal dominant, hypermobility type, 130020 (3)	-Aut-Dom--	cs_skeletal_exists
611966	83696	TRAPPC9	8q24.3	Mental retardation, autosomal recessive 13, 613192 (3)	-Aut--res-	cs_skeletal_exists
606609	11277	TREX1	3p21.31	Chilblain lupus, 610448 (3)	-Aut-Dom--	cs_skeletal_exists
613879	7200	TRH	3q22.1	Thyrotropin-releasing hormone deficiency, 275120 (1)	---res-	cs_skeletal_exists
605427	59341	TRPV4	12q24.11	Scapuloperoneal spinal muscular atrophy, 181405 (3)	-Aut-Dom--	cs_skeletal_exists
605427	59341	TRPV4	12q24.11	Spinal muscular atrophy, distal, congenital nonprogressive, 600175 (3)	-Aut-Dom--	cs_skeletal_exists
605284	7248	TSC1	9q34.13	Tuberous sclerosis-1, 191100 (3)	-Aut-Dom--	cs_skeletal_exists
191092	7249	TSC2	16p13.3	Tuberous sclerosis-2, 191100 (3)	-Aut-Dom--	cs_skeletal_exists
608755	283989	TSEN54	17q25.1	Pontocerebellar hypoplasia type 4, 225753 (3)	-Aut--res-	cs_skeletal_exists
603372	7253	TSHR	14q31.1	Hyperthyroidism, nonautoimmune, 609152 (3)	-Aut-Dom--	cs_skeletal_exists
611559	7380	UPK3A	22q13.31	Renal adysplasia, 191830 (3)	-Aut--res-	cs_skeletal_exists
611559	7380	UPK3A	22q13.31	Urogenital adysplasia, 191830 (3)	-Aut--res-	cs_skeletal_exists
613160	7450	VWF	12p13.31	von Willibrand disease, type 3, 277480 (3)	-Aut--res-	cs_skeletal_exists
613602	57539	WDR35	2p24.1	Short rib-polydactyly syndrome, type V, 614091 (3)	-Aut--res-	cs_skeletal_exists
137150	18	ABAT	16p13.2	GABA-transaminase deficiency, 613163 (3)	-Aut--res-	cs_growth_height
313700	367	AR	Xq12	Androgen insensitivity, 300068 (3)	X-linked---res-	cs_growth_height
602900	1789	DNMT3B	20q11.21	Immunodeficiency-centromeric instability-facial anomalies syndrome 1, 242860 (3)	-Aut--res-	cs_growth_height
610746	22845	DOLK	9q34.11	Congenital disorder of glycosylation, type Im, 610768 (3)	-Aut--res-	cs_growth_height
600982	4214	MAP3K1	5q11.2	46XY sex reversal 6, 613762 (3)	-Aut-Dom--	cs_growth_height
300798	5256	PHKA2	Xp22.13	Glycogen storage disease, type IXa1, 306000 (3)	X-linked---res-	cs_growth_height
300798	5256	PHKA2	Xp22.13	Glycogen storage disease, type IXa2, 306000 (3)	X-linked---res-	cs_growth_height
172471	5261	PHKG2	16p11.2	Glycogen storage disease IXc, 613027 (3)	-Aut--res-	cs_growth_height
613741	5836	PYGL	14q22.1	Glycogen storage disease VI, 232700 (3)	-Aut--res-	cs_growth_height
600478	6499	SKIV2L	6p21.33	Trichohepatoenteric syndrome 2, 614602 (3)	-Aut--res-	cs_growth_height
614589	9652	TTC37	5q15	Trichohepatoenteric syndrome 1, 222470 (3)	-Aut--res-	cs_growth_height
604061	10801	41161	17q25.2-q25.3	Amyotrophy, hereditary neuralgic, 162100 (3)	-Aut-Dom--	cs_growth_height
605378	8086	AAAS	12q13.13	Achalasia-addisonianism-alacrimia syndrome, 231550 (3)	-Aut--res-	cs_growth_height
603201	8647	ABCB11	2q31.1	Cholestasis, progressive familial intrahepatic 2, 601847 (3)	-Aut--res-	cs_growth_height
102630	60	ACTB	7p22.1	Baraitser-Winter syndrome 2, 243310 (3)	-Aut-Dom--	cs_growth_height
607511	170691	ADAMTS17	15q26.3	Weill-Marchesani-like syndrome, 613195 (3)	-Aut--res-	cs_growth_height
610860	178	AGL	1p21.2	Glycogen storage disease IIIa, 232400 (3)	-Aut--res-	cs_growth_height
610860	178	AGL	1p21.2	Glycogen storage disease IIIb, 232400 (3)	-Aut--res-	cs_growth_height
103850	226	ALDOA	16p11.2	Glycogen storage disease XII, 611881 (3)	-Aut--res-	cs_growth_height
107777	359	AQP2	12q13.12	Diabetes insipidus, nephrogenic, 125800 (3)	-Aut-Dom-res-	cs_growth_height
605481	259266	ASPM	1q31.3	Microcephaly, primary autosomal recessive, 5, 608716 (3)	-Aut--res-	cs_growth_height
607585	472	ATM	11q22.3	Ataxia-telangiectasia, 208900 (3)	-Aut--res-	cs_growth_height
602397	5205	ATP8B1	18q21.31	Cholestasis, progressive familial intrahepatic 1, 211600 (3)	-Aut--res-	cs_growth_height
608918	91647	ATPAF2	17p11.2	Mitochondrial complex V (ATP synthase) deficiency, nuclear type 1, 604273 (3)	-Aut--res-	cs_growth_height
300538	554	AVPR2	Xq28	Diabetes insipidus, nephrogenic, 304800 (3)	X-linked---res-	cs_growth_height
602860	701	BUB1B	15q15.1	Mosaic variegated aneuploidy syndrome, 257300 (3)	-Aut--res-	cs_growth_height
601763	841	CASP8	2q33.1	Immunodeficiency due to CASP8 deficiency, 607271 (3)	-Aut--res-	cs_growth_height
602593	1041	CDSN	6p21.33	Peeling skin syndrome, 270300 (3)	-Aut--res-	cs_growth_height
300008	1184	CLCN5	Xp11.23-p11.22	Proteinuria, low molecular weight, with hypercalciuric nephrocalcinosis, 308990 (3)	X-linked---res-	cs_growth_height
120260	1298	COL9A2	1p34.2	Stickler syndrome, type V, 614284 (3)	-Aut--res-	cs_growth_height
133510	2071	ERCC3	2q14.3	Xeroderma pigmentosum, group B, 610651 (3)	-Aut--res-	cs_growth_height
606463	2629	GBA	1q22	Gaucher disease, type III, 231000 (3)	-Aut--res-	cs_growth_height
138420	2819	GPD1	12q13.12	Hypertriglyceridemia, transient infantile, 614480 (3)	-Aut--res-	cs_growth_height
305915	2892	GRIA3	Xq25	Mental retardation, X-linked 94, 300699 (3)	X-linked---res-	cs_growth_height
300056	3052	HCCS	Xp22.2	Microphthalmia, syndromic 7, 309801 (3)	X-linked--Dom--	cs_growth_height
614232	3291	HSD11B2	16q22.1	Apparent mineralocorticoid excess, 218030 (3)	-Aut--res-	cs_growth_height
147670	3643	INSR	19p13.2	Rabson-Mendenhall syndrome, 262190 (3)	-Aut--res-	cs_growth_height
602208	3766	KCNJ10	1q23.2	SESAME syndrome, 612780 (3)	-Aut--res-	cs_growth_height
600599	10661	KLF1	19p13.2	Anemia, dyserythropoietic congenital, type IV, 613673 (3)	-Aut-Dom--	cs_growth_height
610389	28956	LAMTOR2	1q22	Immunodeficiency due to defect in MAPBP-interacting protein, 610798 (3)	-Aut--res-	cs_growth_height
600577	8022	LHX3	9q34.3	Pituitary hormone deficiency, combined, 3, 221750 (3)	-Aut--res-	cs_growth_height
607117	79648	MCPH1	8p23.1	Microcephaly, primary autosomal recessive, 1, 251200 (3)	-Aut--res-	cs_growth_height
606761	23417	MLYCD	16q23.3	Malonyl-CoA decarboxylase deficiency, 248360 (3)	-Aut--res-	cs_growth_height
602667	4683	NBN	8q21.3	Nijmegen breakage syndrome, 251260 (3)	-Aut--res-	cs_growth_height
609449	54820	NDE1	16p13.11	Lissencephaly 4 (with microcephaly), 614019 (3)	-Aut--res-	cs_growth_height
613113	4763	NF1	17q11.2	Watson syndrome, 193520 (3)	-Aut-Dom--	cs_growth_height
300535	4952	OCRL	Xq25-q26	Dent disease 2, 300555 (3)	X-linked---res-	cs_growth_height
600037	5015	OTX2	14q22.3	Pituitary hormone deficiency, combined, 6, 613986 (3)	-Aut-Dom--	cs_growth_height
172490	5257	PHKB	16q12.1	Phosphorylase kinase deficiency of liver and muscle, autosomal recessive, 261750 (3)	-Aut--res-	cs_growth_height
601282	5339	PLEC	8q24.3	Muscular dystrophy with epidermolysis bullosa simplex, 226670 (3)	-Aut--res-	cs_growth_height
609059	57104	PNPLA2	11p15.5	Neutral lipid storage disease with myopathy, 610717 (3)	-Aut--res-	cs_growth_height
601538	5626	PROP1	5q35.3	Pituitary hormone deficiency, combined, 2, 262600 (3)	-Aut--res-	cs_growth_height
612688	165918	RNF168	3q29	RIDDLE syndrome, 611943 (3)	-Aut--res-	cs_growth_height
600725	6469	SHH	7q36.3	Single median maxillary central incisor, 147250 (3)	-Aut-Dom--	cs_growth_height
602775	8036	SHOC2	10q25.2	Noonan-like syndrome with loose anagen hair, 607721 (3)	-Aut-Dom--	cs_growth_height
603941	10560	SLC19A2	1q24.2	Thiamine-responsive megaloblastic anemia syndrome, 249270 (3)	-Aut--res-	cs_growth_height
605881	55343	SLC35C1	11p11.2	Congenital disorder of glycosylation, type IIc, 266265 (3)	-Aut--res-	cs_growth_height
607059	55630	SLC39A4	8q24.3	Acrodermatitis enteropathica, 201100 (3)	-Aut--res-	cs_growth_height
608893	340024	SLC6A19	5p15.33	Hartnup disorder, 234500 (3)	-Aut--res-	cs_growth_height
607608	6609	SMPD1	11p15.4	Niemann-Pick disease, type B, 607616 (3)	-Aut--res-	cs_growth_height
610745	64220	STRA6	15q24.1	Microphthalmia, syndromic 9, 601186 (3)	-Aut--res-	cs_growth_height
613012	131669	UROC1	3q21.3	Urocanase deficiency, 276880 (3)	-Aut--res-	cs_growth_height
605802	9839	ZEB2	2q22.3	Mowat-Wilson syndrome, 235730 (3)	-Aut-Dom--	cs_growth_height
608041	118429	ANTXR2	4q21.21	Hyalinosis, infantile systemic, 236490 (3)	----
605113	10157	AASS	7q31.32	Hyperlysinemia, 238700 (3)	-Aut--res-
604237	9244	CRLF1	19p13.11	Crisponi syndrome, 601378 (3)	----
614123	54499	TMCO1	1q24.1	Craniofacial dysmorphism, skeletal anomalies, and mental retardation syndrome, 614132 (3)	----
601573	2146	EZH2	7q36.1	Weaver syndrome 2, 614421 (3)	----
121210	2233	40940	8q13-q21	Febrile seizures, familial, 1 (2)	----
602477	2234	40941	19p13.3	Febrile seizures, familial, 2 (2)	----
609255	619398	40944	6q22-q24	Febrile seizures, familial, 5 (2)	----
609253	619397	40945	18p11.2	Febrile seizures, familial, 6 (2)	----
611515	100049160	40946	21q22	Febrile seizures, familial, 7 (2)	----
604061	10801	41161	17q25.2-q25.3	Leukemia, acute myeloid, therapy-related (1)	----
604061	10801	41161	17q25.2-q25.3	Ovarian carcinoma (1)	----
604767	50514	41244	9q33.1	Esophageal squamous cell carcinoma, 133239 (1)	-Aut-Dom--
613792	100653385	-	3pter-p25	3p- syndrome (4)	----
278850	100653378	-	17q24.3-q25.1	46XX sex reversal 2, 278850 (4)	----
300833	100653372	-	Xq26.3	46XX sex reversal 3 (4)	----
603694	50982	-	20q12-q13.1	{Diabetes mellitus, noninsulin-dependent}, 125853 (2)	-Aut-Dom--
608036	100188782	-	5q34-q35.2	{Diabetes mellitus, noninsulin-dependent}, 125853 (2)	-Aut-Dom--
603918	117191	-	17q	{Hypertension, essential, susceptibility to, 1}, 145500 (2)	----
604329	50986	-	15q	{Hypertension, essential, susceptibility to, 2}, 145500 (2)	----
607329	387575	-	2p25-p24	{Hypertension, essential, susceptibility to, 3}, 145500 (2)	----
608742	444980	-	12p12.2-p12.1	{Hypertension, essential, susceptibility to, 4}, 145500 (2)	----
610261	100188807	-	20q11-q13	{Hypertension, essential, susceptibility to, 5}, 145500 (2)	----
610262	100188808	-	5p13-q12	{Hypertension, essential, susceptibility to, 6}, 145500 (2)	----
607592	347747	-	19q	{Prostate cancer aggressiveness QTL}, 176807 (2)	-Aut-Dom--
609299	619402	-	3p26	{Prostate cancer, hereditary, 5}, 176807 (2)	-Aut-Dom--
608656	408259	-	20q13	{Prostate cancer, susceptibility to, 3}, 176807 (2)	-Aut-Dom--
608658	408260	-	7p11-q21	{Prostate cancer, susceptibility to, 4}, 176807 (2)	-Aut-Dom--
609558	100188789	-	22q12.3	{Prostate cancer, susceptibility to}, 176807 (2)	-Aut-Dom--
154230	-	-	9p24.3	46XY sex reversal 4 (4)	----
105580	8066	-	11q22-qter	?Anal canal carcinoma (2)	----
107320	100499532	-	6p21.3	?Antiphospholipid syndrome, familial (2)	----
135900	-	-	7q32-q34	?Coffin-Siris syndrome (2)	----
300712	100188773	-	Xq26-q27	?Craniofacioskeletal syndrome (2)	----
600089	7962	-	6p21.3	?Diabetes mellitus, insulin-dependent, neonatal (2)	----
425500	100188776	-	Yq	?Hairy ears, Y-linked (2)	----
606325	116629	-	6q21	?Heterotaxy, visceral, 3, autosomal (2)	----
144120	-	-	14q32.33	?Hyperimmunoglobulin G1 syndrome (2)	----
145701	100188785	-	8q22	?Hypertrichosis universalis congenita, Ambras type (2)	----
101850	-	-	2p25-p12	?Keratoderma, palmoplantar, punctate type 3 (2)	----
214300	-	-	5q11.2	?Klippel-Feil syndrome 2, autosomal recessive (2)	----
150270	7939	-	6p21.3-p21.2	?Laryngeal adductor paralysis (2)	----
309545	8246	-	Xp11	?Mental retardation, X-linked, syndromic 12 (2)	----
128700	404715	-	8q11.1-q13.3	?Preauricular fistulae, congenital (2)	----
179450	7937	-	6p21.3	?Ragweed sensitivity (2)	----
613328	100462676	-	15q11-q21.1	?Roifman-Chitayat syndrome (2)	----
135750	-	-	14q13	?Tetramelic mirror-image polydactyly (2)	----
188025	140892	-	11q23	?Thrombocytopenia, Paris-Trousseau type (4)	----
612348	-	-	8p12	?Thrombophilia due to decreased release of tissue plasminogen (1)	----
275220	117193	-	8q24.1	?Tibial hemimelia (2)	----
135500	353173	-	3p14.3	?Zimmermann-Laband syndrome (2)	----
605552	65076	-	3q27	Abdominal obesity-metabolic syndrome (2)	----
605572	65077	-	17p12	Abdominal obesity-metabolic syndrome (2)	----
142700	780896	-	13q22	Acetabular dysplasia (2)	----
606049	93956	-	Chr.11	Acromegaloid features, overgrowth, cleft palate, and hernia (2)	----
605967	85505	-	7q36	Acropectoral syndrome (2)	----
102510	414058	-	2q36	Acropectorovertebral dysplasia (2)	----
601676	7808	-	1p31	Acute insulin response (2)	----
104000	100034700	-	18p11.3-p11.2	Alopecia areata 1 (2)	----
610753	100034703	-	16q11-q22	Alopecia areata 2 (2)	----
203650	780898	-	3q26.3-q27.3	Alopecia with mental retardation syndrome 1 (2)	----
610422	100049544	-	3q26.2-q26.31	Alopecia with mental retardation syndrome 2 (2)	----
109200	100188784	-	3q26	Alopecia, androgenetic, 1 (2)	----
300710	100188771	-	Xq11-q12	Alopecia, androgenetic, 2 (2)	----
612421	100217387	-	20p11.22	Alopecia, androgenetic, 3 (2)	----
613930	100653369	-	18q11.2-q12.2	Alopecia-mental retardation syndrome 3 (2)	----
141750	8129	-	16pter-p13.3	Alpha-thalassemia/mental retardation syndrome, type 1 (4)	----
300194	100499260	-	Xq22.3	Alport syndrome, mental retardation, midface hypoplasia, and elliptocytosis (4)	----
605526	64851	-	10q24	Alzheimer disease 6, 104300 (2)	-Aut-Dom--
607116	353128	-	20p	Alzheimer disease 8, 104300 (2)	-Aut-Dom--
609636	780912	-	7q36	Alzheimer disease-10, 104300 (2)	-Aut-Dom--
609790	100188795	-	9p22.1	Alzheimer disease-11 (2)	----
606187	114475	-	10p13	Alzheimer disease-7 (2)	----
614252	100750328	-	8p22	Aneurysm, intracranial berry, 11 (2)	----
300870	-	-	Xp22	Aneurysm, intracranial berry, 5 (2)	----
610402	-	-	2p15-q14	Aneurysm, intracranial berry, 5 (2)	----
612161	100188885	-	11q24-q25	Aneurysm, intracranial berry, 7 (2)	----
612162	100188886	-	14q23	Aneurysm, intracranial berry, 8 (2)	----
606179	114293	-	16q22	Aneurysmal bone cysts (2)	----
300652	100188767	-	Xp11.3-q12	Angio serpiginosum (2)	----
605746	80871	-	16q13-q21	Anisomastia (2)	----
107200	550625	-	18p11.23-q12.2	Anosmia, isolated congenital (2)	----
100070	100329167	-	19q13	Aortic aneurysm, familial abdominal 1 (2)	----
609782	100505390	-	4q31	Aortic aneurysm, familial abdominal 2 (2)	----
614375	100859927	-	12q13.3	Aortic aneurysm, familial abdominal, 4 (2)	----
607086	252842	-	11q23.3-q24	Aortic aneurysm, familial thoracic 1 (2)	----
607087	252843	-	5q13-q14	Aortic aneurysm, familial thoracic 2 (2)	----
602483	100381211	-	1p21.1-q23.3	Ariculocondylar syndrome (2)	----
604401	27038	-	10p14-p12	Arrhythmogenic right ventricular dysplasia 6 (2)	----
609160	-	-	10q22.3	Arrhythmogenic right ventricular dysplasia 7 (2)	----
611390	100379201	-	2q33-q34	Ataxia, spastic, 3, autosomal recessive (2)	----
608583	406216	-	10q22-q24	Atrial fibrillation, familial, 1 (2)	----
608988	619478	-	6q14-q16	Atrial fibrillation, familial, 2 (2)	----
613055	100306979	-	16q22	Atrial fibrillation, familial, 8 (2)	----
607842	-	-	18q22.3-q23	Aural atresia, congenital (2)	----
606656	100874532	-	2q37	Basal ganglia calcification, idiopathic, 2 (2)	----
301845	8255	-	Xq24-q27	Bazex syndrome (2)	----
109720	-	-	3p12-q13.2	Biliary cirrhosis, primary, 1 (2)	----
614220	100689215	-	7q32	Biliary cirrhosis, primary, 4 (2)	----
614221	100689212	-	17q12	Biliary cirrhosis, primary, 5 (2)	----
605913	85504	-	1q23	Bleeding disorder, east Texas type (2)	----
600257	100885787	-	8q12.2-q21.2	Bor-Duane hydrocephalus contiguous gene syndrome (4)	----
300843	100653365	-	Xq28	Bornholm eye disease (2)	----
120502	64585	-	1q31	Branchiootic syndrome 2 (2)	----
113721	8142	-	17p13.3	Breast cancer (1)	----
600048	8068	-	11q23	Breast cancer, 11:22 translocation associated (1)	----
259450	50963	-	17p12	Bruck syndrome 1 (2)	----
603116	574043	-	22q12-q13	CDAGS syndrome (2)	----
114200	100381210	-	3q11.2-q13.12	Camptodactyly 1 (2)	----
114580	117084	-	2p22.3-p21	Candidiasis, familial, 1, autosomal dominant (2)	----
163000	246230	-	5q13-q22	Capillary malformations, hereditary (2)	----
602067	-	-	6q23	Cardiomyopathy, dilated, 1F and limb-girdle muscular dystrophy type 1D (2)	----
614676	100909387	-	7p12.1-q21	Cardiomyopathy, familial hypertrophic, 21 (2)	----
609578	619468	-	10q23.3	Cardiomyopathy, familial restrictive, 2 (2)	----
212200	8173	-	18q21.3	Carnosinemia (2)	----
608447	404677	-	12q24	Carotid intimal medial thickness (2)	----
612968	100302720	-	1p34.3-p32.2	Cataract, autosomal recessive congenital 3 (2)	----
605728	80770	-	15q21-q22	Cataract, central saccular, with sutural opacities (2)	----
614422	100861439	-	12q24.2-q24.3	Cataract, congenital cerulean type, 5 (2)	----
609376	619404	-	19q13	Cataract, congenital nuclear, 1 (2)	----
607304	266979	-	2p12	Cataract, nuclear progressive (2)	----
610634	791086	-	14q22-q23	Cataract, posterior polar, 5 (2)	----
302380	100862706	-	Chr.X	Catel-Manzke syndrome (2)	----
611543	100188845	-	12q	Cavitary optic disc anomalies (2)	----
125520	387569	-	22q11	Cayler cardiofacial syndrome (2)	----
117100	100379198	-	11p13	Centrotemporal epilepsy (2)	----
610185	780925	-	17p	Cerebellar hypoplasia, mental retardation, and quadrupedal locomotion 2 (2)	----
300864	100820758	-	Chr.X	Cerebral-cerebellar-coloboma syndrome, X-linked (2)	----
608591	431712	-	12q12-q13.3	Charcot-Marie-Tooth disease, axonal, type 2G (2)	----
606483	387574	-	10q24.1-q25.1	Charcot-Marie-Tooth disease, dominant intermediate A (2)	----
613806	100653366	-	3p21	Cholangitis, primary sclerosing (2)	----
300863	100820762	-	Chr.X	Chondrodysplasia with platyspondyly, distinctive brachydactyly, hydrocephaly, and microphthalmia (2)	----
303110	100887743	-	Xq21	Choroideremia, deafness, and mental retardation (4)	----
612242	-	-	10q23	Chromosome 10q23 deletion syndrome (4)	----
609625	780911	-	10q26	Chromosome 10q26 deletion syndrome (4)	----
606528	100240736	-	11p15-p14	Chromosome 11p15-p14 deletion syndrome (4)	----
613884	100653382	-	13q14	Chromosome 13q14 deletion syndrome (4)	----
613457	100505392	-	14q11-q22	Chromosome 14q11-q22 deletion syndrome (4)	----
612001	100188869	-	15q13.3	Chromosome 15q13.3 microdeletion syndrome (4)	----
613406	100502567	-	15q24	Chromosome 15q24 deletion syndrome (4)	----
614294	100820632	-	15q25	Chromosome 15q25 deletion syndrome (4)	----
612626	100271921	-	15q26-qter	Chromosome 15q26-qter deletion syndrome (4)	----
613444	100859928	-	16p11.2	Chromosome 16p11.2 deletion syndrome, 220kb (4)	----
611913	100187724	-	16p11.2	Chromosome 16p11.2 deletion syndrome, 593kb (4)	----
614671	100909384	-	16p11.2	Chromosome 16p11.2 duplication syndrome (4)	----
613604	100526742	-	16q12.2-p11.2	Chromosome 16p12.2-p11.2 deletion syndrome (4)	----
610543	100188814	-	16p13.3	Chromosome 16p13.3 deletion syndrome (4)	----
613458	100505393	-	16p13.3	Chromosome 16p13.3 duplication syndrome (4)	----
614541	100874527	-	16q22	Chromosome 16q22 deletion syndrome (4)	----
613776	100653374	-	17p13.1	Chromosome 17p13.1 deletion syndrome (4)	----
613215	100379203	-	17p13.3	Chromosome 17p13.3 duplication syndrome (4)	----
613675	100852404	-	17q11.2	Chromosome 17q11.2 deletion syndrome, 1.4Mb (4)	----
614527	100884130	-	17q12	Chromosome 17q12 deletion syndrome (4)	----
614526	100884129	-	17q12	Chromosome 17q12 duplication syndrome (4)	----
613533	100529226	-	17q21.31	Chromosome 17q21.31 duplication syndrome (4)	----
613355	100415941	-	17q23.1-q23.2	Chromosome 17q23.1-q23.2 deletion syndrome (4)	----
613618	100526743	-	17q23.1-q23.2	Chromosome 17q23.1-q23.2 duplication syndrome (4)	----
609334	100240739	-	18q22	Chromosome 18 pericentric inversion (4)	----
146390	100240747	-	18p	Chromosome 18p deletion syndrome (4)	----
601808	100216483	-	18q	Chromosome 18q deletion syndrome (4)	----
613638	100526791	-	19p13.13	Chromosome 19p13.13 deletion syndrome (4)	----
613638	100526791	-	19p13.13	Chromosome 19p13.13 duplication syndrome (4)	----
613026	100306978	-	19q13.11	Chromosome 19q13.11 deletion syndrome (4)	----
613735	100532738	-	1p32-p31	Chromosome 1p32-p31 deletion syndrome (4)	----
607872	100240737	-	1p36	Chromosome 1p36 deletion syndrome (4)	----
612474	100217370	-	1q21.1	Chromosome 1q21.1 deletion syndrome (4)	----
612475	100217371	-	1q21.1	Chromosome 1q21.1 duplication syndrome (4)	----
612530	100529242	-	1q41-q42	Chromosome 1q41-q42 deletion syndrome (4)	----
612337	100190984	-	1q42-q44	Chromosome 1q42-q44 deletion syndrome (4)	----
611867	100188856	-	22q11.2	Chromosome 22q11.2 deletion syndrome, distal (4)	----
608363	100240738	-	22q11.2	Chromosome 22q11.2 microduplication syndrome (4)	----
613564	100529243	-	2p12-p11.2	Chromosome 2p12-p11.2 deletion syndrome (4)	----
612513	100240740	-	2p16.1-p15	Chromosome 2p16.1-p15 deletion syndrome (4)	----
156200	100820633	-	2q23.1	Chromosome 2q23.1 deletion syndrome (4)	----
613681	100529099	-	2q31.1	Chromosome 2q31.1 duplication syndrome (4)	----
612345	100192308	-	2q31.2	Chromosome 2q31.2 deletion syndrome (4)	----
612313	100190983	-	2q32-q33	Chromosome 2q32-q33 deletion syndrome (4)	----
609425	100188788	-	3q29	Chromosome 3q29 microdeletion syndrome (4)	----
611936	100188862	-	3q29	Chromosome 3q29 microduplication syndrome (4)	----
613509	100528026	-	4q21	Chromosome 4q21 deletion syndrome (4)	----
613603	100529228	-	4q32.1-q32.2	Chromosome 4q32.1-q32.2 triplication syndrome (4)	----
613174	100379202	-	5p13	Chromosome 5p13 duplication syndrome (4)	----
612582	100270803	-	6pter-p24	Chromosome 6pter-p24 deletion syndrome (4)	----
613544	100529221	-	6q11-q14	Chromosome 6q11-q14 deletion syndrome (4)	----
612863	100505391	-	6q24-q25	Chromosome 6q25-q25 deletion syndrome (4)	----
613729	100653380	-	7q11.23	Chromosome 7q11.23 deletion syndrome, distal, 1.2Mb (4)	----
609757	100240730	-	7q11.23	Chromosome 7q11.23 duplication syndrome (4)	----
613523	100529119	-	8p11	Chromosome 8p11 myeloproliferative syndrome (4)	----
614230	100689491	-	8q21.11	Chromosome 8q21.11 deletion syndrome (4)	----
158170	100240748	-	9p	Chromosome 9p deletion syndrome (4)	----
300801	100310754	-	Xp11.23-p11.22	Chromosome Xp11.23-p11.22 duplication syndrome (4)	----
300578	100271686	-	Xp11.3	Chromosome Xp11.3 deletion syndrome (4)	----
300679	100505389	-	Xp21	Chromosome Xp21 deletion syndrome (4)	----
300869	100874533	-	Xq27.3-q28	Chromosome Xq27.3-q28 duplication syndrome (4)	----
300815	100415893	-	Xq28	Chromosome Xq28 duplication syndrome (4)	----
300475	100302680	-	Xq28	Chromosome Xq28 microdeletion syndrome (4)	----
608646	408257	-	15q13.1-q15.1	Ciliary dyskinesia, primary, 4 (2)	----
608647	408258	-	16p12.2-p12.1	Ciliary dyskinesia, primary, 5 (2)	----
612274	100190786	-	15q24-q25	Ciliary dyskinesia, primary, 8 (2)	----
610158	100188278	-	13pter-q12.13	Corneal dystrophy, Fuchs endothelial, 2 (2)	----
613267	100380873	-	18q21.2-q21.3	Corneal dystrophy, Fuchs endothelial, 3 (2)	----
613269	100380874	-	5q33.1-q35.2	Corneal dystrophy, Fuchs endothelial, 5 (2)	----
613271	100380875	-	9p24.1-p22.1	Corneal dystrophy, Fuchs endothelial, 7 (2)	----
300778	100302509	-	Xp22.3	Corneal dystrophy, Lisch epithelial (2)	----
300779	100302510	-	Xq25	Corneal dystrophy, endothelial, X-linked (2)	----
218400	64588	-	6q21-q22	Craniometaphyseal dysplasia, autosomal recessive (2)	----
600593	7885	-	4p16	Craniosynostosis, Adelaide type (2)	----
607135	261727	-	3p	Creatinine clearance QTL (2)	----
300471	494028	-	Chr.X	Cubitus valgus with mental retardation and unusual facies (2)	----
611102	100240731	-	15q15.3	Deafness and male infertility (4)	----
613558	-	-	9q21.11	Deafness, autosomal dominant 51 (4)	----
300719	100188774	-	Chr.X	Deafness, cataract, retinitis pigmentosa, and sperm abnormalities (2)	----
194380	10774	-	16q23-q24	Dehydrated hereditary stomatocytosis (2)	----
194380	10774	-	16q23-q24	Dehydrated hereditary stomatocytosis, pseudohyperkalemia, and perinatal edema, 603528 (2)	----
304730	8231	-	Xq24-qter	Dermoids of cornea (2)	----
601362	8026	-	10p14-p13	DiGeorge syndrome/velocardiofacial syndrome complex-2 (2)	----
606129	114086	-	8p23.3-p22	Diamond-Blackfan anemia 2 (2)	----
112250	-	-	9p22-p21	Diaphyseal medullary stenosis with malignant fibrous histiocytoma (2)	----
126900	780895	-	16q11.1-q22	Dupuytren contracture 1 (2)	----
127500	387570	-	6q24.2-q25.2	Dyschromatosis universalis hereditaria 1 (2)	----
612715	100301525	-	12q21-q23	Dyschromatosis universalis hereditaria 2 (2)	----
127600	80870	-	4q35	Dyskeratosis, hereditary benign intraepithelial (2)	----
613576	100505394	-	7p21.2-p14.3	Ectodermal dysplasia-syndactyly syndrome 2 (2)	----
130080	791254	-	12p13	Ehlers-Danlos syndrome, type VIII (2)	----
609029	100529146	-	22q11.2	Emanuel syndrome (4)	----
131400	7908	-	5q31-q33	Eosinophilia, familial (2)	----
611630	100188848	-	4q13.2-q21.3	Epilepsy, familial mesial temporal lobe (2)	----
611631	100144434	-	9q21-q22	Epilepsy, familial temoral lobe, 4 (2)	----
608096	619399	-	12q22-q23.3	Epilepsy, familial temporal lobe, 2 (2)	----
609800	100188796	-	2p24	Epilepsy, generalized, with febrile seizures plus, type 4 (2)	----
613339	100415903	-	10q21.3-q22.3	Epilepsy, hot water, 1 (2)	----
613340	100415904	-	4q24-q28	Epilepsy, hot water, 2 (2)	----
609750	780913	-	10q25-q26	Epilepsy, idiopathic generalized, susceptibility to 4 (2)	----
611934	100188861	-	10p11.22	Epilepsy, idiopathic generalized, susceptibility to, 5 (2)	----
608816	449018	-	6p21	Epilepsy, juvenile myoclonic 3 (2)	----
613608	100529229	-	5p15.31-p15.1	Epilepsy, myoclonic, familial adult, 3 (2)	----
603204	50971	-	15q24	Epilepsy, nocturnal frontal lobe, type 2 (2)	----
607221	266789	-	4p15	Epilepsy, partial, with pericentral spikes (2)	----
604364	50987	-	22q11-q12	Epilepsy, partial, with variable foci (2)	----
608105	574044	-	16p12-p11.2	Epilepsy, rolandic, with paroxysmal exercise-induced dystonia and writer's cramp (2)	----
606554	780905	-	1q42	Episodic ataxia, type 3 (2)	----
611907	100188859	-	19q13	Episodic ataxia, type 7 (2)	----
611031	100124415	-	16q13-q22.1	Episodic kinesigenic dyskinesia 2 (2)	----
134600	65211	-	15q15.3	Fanconi renotubular syndrome 1 (2)	----
612637	100271923	-	3q26.2-q26.33	Febrile seizures, familial, 10 (2)	----
611634	100188849	-	3p24.2-p23	Febrile seizures, familial, 9 (2)	----
142470	7954	-	6q22.3-q23.1	Fetal hemoglobin quantitative trait locus 2 (2)	----
606789	171515	-	8q	Fetal hemoglobin quantitative trait locus 4 (2)	----
609955	780916	-	2p23.3-p22.3	Fibromatosis, gingival, 3 (2)	----
609384	-	-	13q12.11	Fibrosis of extraocular muscles, congenital, 3C (2)	----
613606	100529224	-	1p33-p31.1	Forsythe-Wakeling syndrome (2)	----
609218	550626	-	16q23.2-q24.2	Foveal hypoplasia and anterior segment dysgenesis (2)	----
109350	59330	-	13q14	Gastroesophageal reflux (2)	----
612279	100190787	-	8p23-p21	Generalized epilepsy with febrile seizures plus, type 6 (2)	----
613828	100653381	-	6q16.3-q22.31	Generalized epilepsy with febrile seizures plus, type 8 (2)	----
221820	8156	-	17q21-q22	Gliosis, familial progressive subcortical (2)	----
137950	100689213	-	1q32	Glomerulopathy with fibronectin deposits 1 (2)	----
609197	619477	-	8q11.2-q13.2	Glucocorticoid deficiency 3 (2)	----
231950	-	-	22q11.1-q11.2	Glutathioninuria (1)	----
300273	59081	-	Xp22	Goiter, multinodular, 2 (2)	----
606082	94337	-	3q26.1-q26.3	Goiter, multinodular, 3 (2)	----
306100	-	-	Xp22.11-p21.2	Gonadal dysgenesis, XY female type (2)	----
309555	8258	-	Xq26	Gustavson syndrome (2)	----
139450	100379199	-	1q21.3	Hair, curly (2)	----
140300	140805	-	8q23-q24	Hashimoto thyroiditis (2)	----
164210	170474	-	14q32	Hemifacial microsomia (2)	----
235000	100188864	-	11p15	Hemihypertrophy (2)	----
222400	780899	-	8p23.1	Hernia, congenital diaphragmatic 2 (2)	----
605201	56801	-	11q23.3	High density lipoprotein cholesterol level QTL14 (2)	----
142669	50947	-	4q35	Hip dysplasia, Beukes type (2)	----
605934	117190	-	2q37.1-q37.3	Holoprosencephaly-6 (2)	----
609408	619406	-	14q13	Holoprosencephaly-8 (2)	----
604802	53369	-	4p15.3	Huntington disease-like 3 (2)	----
605635	79179	-	7p22	Hyperaldosteronism, familial, type II (2)	----
607258	266790	-	4q33-qter	Hypercalciuria, absorptive (2)	----
144110	100861529	-	14q11.2-q13	Hyperhidrosis palmaris et plantaris (2)	----
604499	28515	-	11p	Hyperlipidemia, combined, 2 (2)	----
610071	780919	-	2p14-p13.3	Hyperparathyroidism 3 (2)	----
614233	-	-	19pter-p13.1	Hyperpigmentation, familial progressive, 1 (2)	----
614187	100682260	-	14q31	Hypertelorism, preauricular sinus, punctal pits, and deafness (2)	----
112410	8080	-	12p12.2-p11.2	Hypertension with brachydactyly (2)	----
608026	574045	-	9q31-q32	Hypertensive nephropathy (2)	----
135400	100302716	-	17q24.2-q24.3	Hypertrichosis terminalis, generalized, with or without gingival hyperplasia (4)	----
614227	100689490	-	2p22.1-p21	Hyperuricemic nephropathy, familial juvenile, 3 (2)	----
612089	100188880	-	13q13.1	Hypophosphatemic rickets and hyperparathyroidism (2)	----
146450	100689211	-	7q32.2-q36.1	Hypospadias 3, autosomal (2)	----
609893	780915	-	15q25.3-q26.1	Hypothyroidism, congenital, nongoitrous, 3 (2)	----
606407	100415942	-	2p21	Hypotonia-cystinuria syndrome (4)	----
614238	100736251	-	7p22.3-p21.3	Hypotrichosis 10 (2)	----
614237	100736250	-	10q11.23-q22.3	Hypotrichosis 9 (2)	----
612841	100302560	-	1p21.1-q21.3	Hypotrichosis, hereditary, Marie Unna type, 2 (2)	----
606545	140560	-	17p13.2-p13.1	Ichthyosis, lamellar, 5 (2)	----
604781	50992	-	19p13.2-p13.1	Ichthyosis, nonlamellar and nonerythrodermic, congenital (2)	----
606960	282551	-	22q12.1-q12.2	Insulinoma (1)	----
608932	450092	-	16q22.3-q23.1	Keratoconus 2 (2)	----
608586	406215	-	3p14-q13	Keratoconus 3 (2)	----
609271	550624	-	2p24	Keratoconus 4 (2)	----
614622	100885801	-	5q14.1-q21.3	Keratoconus 5 (2)	----
614623	100885802	-	9q34	Keratoconus 6 (2)	----
614629	100887822	-	13q32	Keratoconus 7 (2)	----
614628	100885803	-	14q24.3	Keratoconus 8 (2)	----
148600	619540	-	15q22-q24	Keratoderma, palmoplantar, punctate type 1 (2)	----
149000	791122	-	8q22.3	Klippel-Trenaunay-Weber syndrome (2)	----
606242	100653373	-	1p36.32-p35.3	Kondoh syndrome (2)	----
610170	780921	-	5p13	Kyphoscoliosis 1 (2)	----
608545	406214	-	6p25	Larsen-like syndrome (2)	----
609470	619411	-	11p15	Left ventricular noncompaction 2 (2)	----
247640	8009	-	9p22-p21	Leukemia, acute lymphoblastic (2)	----
159595	8205	-	21q11.2	Leukemia, transient, of Down syndrome (2)	----
300660	100302058	-	Xq25-q27	Leukoencephalopathy with metaphyseal chondrodysplasia (2)	----
609266	553989	-	1q23	Li-Fraumeni syndrome 3 (2)	----
164953	8177	-	19p13.2-q13.3	Liposarcoma (1)	----
611944	100188865	-	6q16.2-q22.1	Lymphedema, hereditary, IB (2)	----
607131	260403	-	15q26.1	Macrocephaly with multiple epiphyseal dysplasia and distinctive facies (2)	----
613545	100529231	-	1p34-p32	Macrostomia (2)	----
611247	100126593	-	16p12	Major affective disorder 4 (2)	----
608520	431708	-	12q22-q23.2	Major depressive disorder 1, 608516 (2)	----
608691	431709	-	15q25.3-q26.2	Major depressive disorder 2, 608516 (2)	----
273300	8093	-	12q22	Male germ cell tumor (2)	----
613689	100529148	-	22q12.3-q13.1	Mammary-digital-nail syndrome (2)	----
300519	574047	-	Xq11-q21	Martin-Probst deafness-mental retardation syndrome (2)	----
614644	100887753	-	6p21.3-p21.2	Mean platelet volume QTL4 (2)	----
614645	100887752	-	6q23.3	Mean platelet volume QTL5 (2)	----
614646	100887751	-	7q22.3	Mean platelet volume QTL6 (2)	----
606190	117192	-	1p11	Meningioma, radiation-induced (2)	----
300261	57791	-	Xq28	Mental retardation syndrome, X-linked, Armfield type (2)	----
300077	-	-	Xp22.3-p21.3	Mental retardation, X-linked 29 (2)	----
309541	-	-	Xq28	Mental retardation, X-linked 3 (2)	----
300262	57792	-	Xq13.2	Mental retardation, X-linked syndromic, Abidi type (2)	----
300858	100739996	-	Xp21.1-p11.23	Mental retardation, X-linked, syndromic 17 (2)	----
300709	-	-	Xq12-q21.31	Mental retardation, X-linked, syndromic 9 (2)	----
300861	100820761	-	Xq21.33-q23	Mental retardation, X-linked, syndromic, Chudley-Schwartz type, (2)	----
300360	114890	-	Xq24	Mental retardation, X-linked, with short stature (2)	----
614208	100689014	-	9p23-p13.3	Mental retardation, autosomal recessive 16 (2)	----
614207	100689013	-	11p15	Mental retardation, autosomal recessive 17/21 (2)	----
614333	100852393	-	4q27-q28.2	Mental retardation, autosomal recessive 29 (2)	----
614342	100852401	-	6q12-q15	Mental retardation, autosomal recessive 30 (2)	----
614329	100852399	-	4q12-q13.1	Mental retardation, autosomal recessive 31 (2)	----
614339	100852400	-	14q32.13-q32.2	Mental retardation, autosomal recessive 32 (2)	----
614341	100852394	-	17p13.2-p13.1	Mental retardation, autosomal recessive 33 (2)	----
602685	8126	-	15q24	Mental retardation, severe, with spasticity and tapetoretinal degeneration (2)	----
600383	100526741	-	8q13	Mesomelia-synostoses syndrome (4)	----
156232	10305	-	2q24-q32	Mesomelic dysplasia, Kantaputra type (2)	----
613680	100529147	-	16p13.3	Microcephaly, mental retardation, and distinctive facies, with cardiac and genitourinary malformations (2)	----
156600	8104	-	13q31-q32	Microcoria, congenital (2)	----
156850	8130	-	16p13.3	Microphthalmia with cataract 1 (2)	----
300345	85503	-	Chr.X	Microphthalmia with coloboma 1 (2)	----
605738	80771	-	15q12-q15	Microphthalmia with coloboma 2 (2)	----
251600	8113	-	14q32	Microphthalmia, isolated 1 (2)	----
601349	-	-	6q21	Microphthalmia, syndromic 8 (2)	----
611863	100188855	-	4p16-p15	Microtia with nasolacrimal duct imperforation and eye coloboma (1)	----
607516	317773	-	1q31	Migraine with or without aura, susceptibility to (2)	----
607516	317773	-	1q31	Migraine, familial hemiplegic (2)	----
247200	-	-	17p13.3	Miller-Dieker lissencephaly syndrome (4)	----
610840	100034705	-	13q31.3-q32.1	Mitral valve prolapse, myxomatous 3 (2)	----
613318	100505381	-	8q22.3	Miyoshi muscular dystrophy 2 (2)	----
158580	50952	-	2q14	Motor neuronopathy, distal hereditary, with vocal cord paralysis (2)	----
300845	100653379	-	Xq28	Moyamoya disease 4 (4)	----
611376	100126595	-	8q23-q24	Mungan syndrome (2)	----
612083	100192311	-	14q24.3	Muscle strength quantitative trait locus 1 (2)	----
604801	53368	-	1q42	Muscular dystrophy, congenital, 1B (2)	----
609456	619409	-	4p16.3	Muscular dystrophy, congenital, merosin-positive (2)	----
607085	246750	-	6p21.3	Myasthenia gravis with thymus hyperplasia (2)	----
605809	8144	-	17p13	Myasthenia, familial infantile, 1 (2)	----
252270	100820631	-	7q	Myelodysplasia and leukemia syndrome with monosomy 7 (4)	----
600049	-	-	3q26	Myelodysplasia syndrome-1 (3)	----
611364	100126594	-	5q12-q14	Myoclonic epilepsy, juvenile, 4 (2)	----
300580	100188765	-	Xq13.1-q22.1	Myopathy, congenital, with fiber-type disproportion, X-linked (2)	----
610099	780920	-	8p22-q11	Myopathy, distal 3 (2)	----
255160	619511	-	3p22.2-p21.32	Myopathy, hyaline body (2)	----
613969	100653370	-	5p15.1-p13.3	Myopia 19 (2)	----
614166	100682326	-	13q12.12	Myopia 20, autosomal dominant (2)	----
608156	100885786	-	8q22.1	Nablus mask-like facial syndrome (4)	----
614149	100682325	-	17q25.1-q25.3	Nail disorder, nonsyndromic congenital, 9 (2)	----
605779	81866	-	17p13	Nail dysplasia, isolated congenital (2)	----
611897	100187717	-	2q11-q14	Nanophthalmos 3 (2)	----
605841	100918	-	4p13-q21	Narcolepsy 2 (2)	----
609039	494446	-	21q11.2	Narcolepsy 3 (2)	----
614223	100689216	-	19p13.2	Narcolepsy 6 (2)	----
609981	780917	-	8p11.23-q11.21	Natural killer cell deficiency, familial isolated (2)	----
161950	60498	-	6q22-q23	Nephropathy, IgA type (2)	----
609469	619410	-	11q24	Nephropathy, progressive, with deafness (2)	----
161900	59331	-	1q21	Nephropathy-hypertension (2)	----
605726	80768	-	9p21.1-p12	Neuropathy, distal hereditary motor, Jerash type (2)	----
604484	50989	-	3q13.1	Neuropathy, hereditary motor and sensory, Okinawa type (2)	----
608088	378888	-	3p24-p22	Neuropathy, hereditary sensory, type IB (2)	----
605285	59333	-	10q23.2	Neuropathy, motor and sensory, Russe type (2)	----
151450	7895	-	Chr.4	Neutropenia, neonatal alloimmune (1)	----
300589	780901	-	Xp11.4	Nystagmus 5, congenital, X-linked (2)	----
257550	266710	-	2q13	Oculomotor apraxia, congenital, Cogan-type (2)	----
145410	8221	-	22q11.2	Opitz GBBB syndrome, type II (4)	----
612858	100302515	-	8q24.3	Orofacial cleft 12 (2)	----
613857	100653367	-	1p33	Orofacial cleft 13 (2)	----
608371	474387	-	4q21-q31	Orofacial cleft 4 (2)	----
610361	100462724	-	13q33.1-q34	Orofacial cleft 9 (2)	----
143850	50948	-	18q	Orthostatic hypotensive disorder of Streeten (2)	----
166750	100885788	-	11q13	Otodental dysplasia chromsome deletion syndrome (4)	----
601803	-	-	12p	Pallister-Killian syndrome (4)	----
600231	8084	-	12q11-q13	Palmoplantar keratoderma, Bothnia type (2)	----
604809	-	-	6p21.3	Panbronchiolitis, diffuse (2)	----
607853	619493	-	9q31	Panic disorder 2 (2)	----
609985	677663	-	4q31-q34	Panic disorder 3 (2)	----
167870	387572	-	13q22-q32	Panic disorder syndrome 1 (2)	----
613938	100653383	-	20q12-q13.12	Parasomnia, sleepwalking type (2)	----
611147	100188328	-	2q31	Paroxysmal nonkinesigenic dyskinesia 2 (2)	----
143400	7945	-	6p	Pelviureteric junction obstruction (2)	----
608526	406237	-	1q25	Periodontitis, aggressive, 2 (2)	----
606787	171513	-	1p31	Peripheral arterial occlusive disease 1 (2)	----
608098	100302681	-	5p15.1	Periventricular nodular heterotopia 3 (2)	----
612881	100302682	-	5q14.3-q15	Periventricular nodular heterotopia 5 (2)	----
608251	404684	-	Chr.14	Phobia, specific (2)	----
132100	100528023	-	6p21.1	Photoparoxysmal response 1 (2)	----
609572	780910	-	13q31.3	Photoparoxysmal response 2 (2)	----
609573	619471	-	7q32	Photoparoxysmal response 3 (2)	----
261800	100301572	-	17q24.3-q25.1	Pierre Robin syndrome (2)	----
600273	8132	-	16p13.3	Polycystic kidney disease, infantile severe, with tuberous sclerosis (4)	----
607324	338333	-	19p13.2-p13.1	Polydactyly, postaxial, type A3 (2)	----
608562	450096	-	7q22	Polydactyly, postaxial, type A4 (2)	----
612691	100294715	-	6q16.3-q22.1	Polymicrogyria, bilateral occipital (2)	----
300388	-	-	Xq27.2-q28	Polymicrogyria, bilateral perisylvian (2)	----
607728	353147	-	15q25.1-q26.1	Porokeratosis, disseminated superficial actinic, 2 (2)	----
612293	100190982	-	1p31.3-p31.1	Porokeratosis, disseminated superficial actinic, 3 (2)	----
612353	100196911	-	18p11.3	Porokeratosis, disseminated superficial actinic, 4 (2)	----
175850	100196910	-	12q24.1-q24.2	Porokeratosis, palmar, plantar, and disseminated 1 (2)	----
602085	8103	-	13q21-q32	Postaxial polydactyly, type A2 (2)	----
610883	100038247	-	17p11.2	Potocki-Lupski syndrome (4)	----
601224	780904	-	11p11.2	Potocki-Shaffer syndrome (4)	----
609402	780908	-	2p25	Preeclampsia/eclampsia 2 (2)	----
609403	780909	-	9p13	Preeclampsia/eclampsia 3 (2)	----
611637	100240702	-	4p16	Primary lateral sclerosis, adult, 1 (2)	----
601188	-	-	10pter-q11	Prostate adenocarcinoma (2)	----
194380	10774	-	16q23-q24	Pseudohyperkalemia, familial, 177720 (2)	----
609153	541461	-	2q35-q36	Pseudohyperkalemia, familial, 2, due to red cell leak (2)	----
145260	7830	-	1q31-q42	Pseudohypoaldosteronism, type IIA (2)	----
300245	54115	-	Xq24-q27.1	Ptosis, hereditary congenital 2 (2)	----
606963	260431	-	2q	Pulmonary disease, chronic obstructive, severe early-onset (2)	----
179010	-	-	12q	Pyloric stenosis, infantile hypertrophic 1 (2)	----
610260	780923	-	16p13-p12	Pyloric stenosis, infantile hypertrophic, 2 (2)	----
612017	100188876	-	11q14-q22	Pyloric stenosis, infantile hypertrophic, 3 (2)	----
300711	100188772	-	Xq23	Pyloric stenosis, infantile hypertrophic, 4 (2)	----
612525	100270639	-	16q24.3	Pyloric stenosis, infantile hypertrophic, 5 (2)	----
300378	266719	-	Xq24-q25	Radial ray deficiency (2)	----
605463	64239	-	14q11.2	Radiation sensitivity/chromosome instability syndrome, autosomal dominant (1)	----
613658	100528027	-	2q36.2	Rajab syndrome (2)	----
600964	-	-	10pter-p11.2	Refsum disease, adult, with increased pipecolicacidemia (2)	----
605075	-	-	17q21.32	Renal cell carcinoma, papillary, 3 (2)	----
610805	100034704	-	1p33-p32	Renal hypodysplasia, nonsyndromic, 1 (2)	----
221900	54719	-	10q21	Retinal nonattachment, nonsyndromic congenital (2)	----
614494	100862681	-	6q23	Retinitis pigmentosa 63 (2)	----
400004	79051	-	Chr.Y	Retinitis pigmentosa, Y-linked (2)	----
300258	57788	-	Chr.X	Roifman syndrome (2)	----
613959	-	-	7q36.3	Schizophrenia 16 (4)	----
181800	260402	-	19p13.3	Scoliosis, idiopathic 1 (2)	----
607354	282552	-	17p11.2	Scoliosis, idiopathic 2 (2)	----
601764	8181	-	19q	Seizures, benign familial infantile, 1 (2)	----
605751	81865	-	16p12-q12	Seizures, benign familial infantile, 2 (2)	----
612627	100271922	-	1p36.12-p35.1	Seizures, benign familial infantile, 4 (2)	----
606995	260432	-	3q22	Senior-Loken syndrome 3 (2)	----
182280	7864	-	3p23-p21	Small-cell cancer of lung (2)	----
609541	619394	-	11q13	Spastic paraplegia, optic atrophy, and neuropathy (2)	----
606711	171013	-	16q	Specific language impairment QTL, 1 (2)	----
606712	171014	-	19q	Specific language impairment QTL, 2 (2)	----
607134	780906	-	13q21	Specific language impairment QTL, 3 (2)	----
108420	100653377	-	Chr.1	Spermatogenic failure 2 (2)	----
606766	338331	-	6p21.3	Spermatogenic failure 3 (2)	----
309120	100820759	-	Chr.X	Spermatogenic failure, X-linked, 2 (2)	----
400042	619469	-	Yq11	Spermatogenic failure, Y-linked, 1 (4)	----
605041	-	-	16q12-q13	Spiegler-Brooke syndrome (2)	----
607088	246751	-	11q13	Spinal muscular atrophy, chronic distal, autosomal recessive (2)	----
600175	8094	-	12q23-q24	Spinal muscular atrophy, congenital nonprogressive, of lower limbs (2)	----
158600	100529225	-	14q32	Spinal muscular atrophy, lower extremity, autosomal dominant (2)	----
600223	-	-	16q22.1	Spinocerebellar ataxia 4 (2)	----
300703	100188768	-	Xq25-q27.1	Spinocerebellar ataxia, X-linked 5 (2)	----
614322	100820764	-	16q21-q23	Spinocerebellar ataxia, autosomal recessive 12 (2)	----
246560	100049542	-	10q24	Split-hand/foot malformation 3, gene duplication syndrome (4)	----
119100	791121	-	1q42.2-q43	Split-hand/foot malformation with long bone deficiency 1 (2)	----
612576	100270800	-	17p13.3-p13.1	Split-hand/foot malformation with long bone deficiency 3 (2)	----
610685	791123	-	6q14.1	Split-hand/foot malformation with long deficiency 2 (2)	----
603786	-	-	4p	Stargardt disease 4 (2)	----
184450	100049541	-	18p11.3-p11.2	Stuttering, familial persistent 1 (2)	----
609261	100049543	-	12q24.1	Stuttering, familial persistent 2 (2)	----
614655	100909386	-	3q13.2-q13.33	Stuttering, familial persistent, 3 (2)	----
614668	100909385	-	16q12.1-q23.1	Stuttering, familial persistent, 4 (2)	----
613700	100529149	-	22q11.2	Supernumerary der(22)t(8-22) syndrome (4)	----
609454	619408	-	1q31.1	Supranuclear palsy, progressive, 2 (2)	----
610898	100038248	-	11p12-p11	Supranuclear palsy, progressive, 3 (2)	----
185900	57306	-	2q34-q36	Syndactyly, type 1 (2)	----
612759	100301527	-	2q24.1	Synesthesia (2)	----
610234	780922	-	14q11.2-q12	Synpolydactyly 3 (2)	----
601101	780903	-	5q31.3-q32	Telangiectasia, hereditary hemorrhagic, type 3 (2)	----
610655	791087	-	7p14	Telangiectasia, hereditary hemorrhagic, type 4 (2)	----
614290	100750329	-	18p	Tetrasomy 18p (4)	----
152424	387281	-	11p15.5	Thalassemia, Hispanic gamma-delta-beta, 613985 (3)	----
300331	84434	-	Chr.X	Thrombocythemia, X-linked (2)	----
606240	114568	-	2q21	Thyroid carcinoma, nonmedullary, 1 (2)	----
603386	50975	-	19p13.2	Thyroid carcinoma, nonmedullary, with cell oxyphilia (2)	----
605642	79052	-	1q21	Thyroid carcinoma, papillary, with papillary renal neoplasia (2)	----
610926	100188748	-	10q11.2-q21	Tooth agenesis, selective, 5 (2)	----
227050	100124696	-	19q13.2	Transient erythroblastopenia of childhood (2)	----
612099	100188881	-	9p21	Trichoepithelioma, multiple familial, 2 (2)	----
150230	-	-	8q24.11-q24.13	Trichorhinophalangeal syndrome, type II (4)	----
609428	574049	-	21q22	Tukel syndrome (2)	----
313000	59332	-	Xp22.33	Turner syndrome-associated neurocognitive phenotype (2)	----
614021	100653371	-	7p22-p14	Ventricular tachycardia, catecholaminergic polymorphic, 3 (2)	----
613106	100313948	-	22q12	Vertigo, benign recurrent, 2 (2)	----
193000	54113	-	1p13	Vesicoureteral reflux (2)	----
614317	100820757	-	5q14.2	Vesicoureteral reflux 4 (2)	----
614318	100820760	-	13q33.2	Vesicoureteral reflux 5 (2)	----
614319	100820763	-	18q12.3	Vesicoureteral reflux 6 (2)	----
193007	619536	-	6q	Vestibulopathy, familial (2)	----
612469	100233159	-	11p13-p12	WAGRO syndrome (4)	----
606662	170594	-	8p23	Waardenburg syndrome, type 2C (2)	----
608710	474168	-	6p21.3	Wegener granulomatosis (2)	----
604454	50988	-	2p13	Welander distal myopathy (2)	----
194050	-	-	7q11.23	Williams-Beuren syndrome (4)	----
194072	100528024	-	11p13	Wilms tumor, aniridia, genitourinary anomalies and mental retardation syndrome (4)	----
194090	8136	-	16q	Wilms tumor, type 3 (2)	----
601363	8151	-	17q12-q21	Wilms tumor, type 4 (2)	----
300076	8259	-	Xq26-qter	Wood neuroimmunologic syndrome (2)	----
300179	117237	-	Xq25-q26	X inactivation, familial skewed, 2 (2)	----
609815	780914	-	3p21.31	Zygodactyly 1 (2)	----
306995	-	-	Xq28	[?Homosexuality, male] (2)	----
613219	100379216	-	7p15-p13	[Birth weight QTL 1] (2)	----
613459	100502569	-	3q25.3	[Birth weight QTL 2] (2)	----
613460	100499168	-	3q21	[Birth weight QTL 3] (2)	----
111800	6420	-	4q28-q31	[Blood group, Stoltzfus system] (2)	----
314700	-	-	Xp22.33	[Blood group, XG system] (3)	----
612967	100302719	-	17q23.2-q25.1	[Body mass index QTL 15] (2)	----
612459	100233157	-	2q14.1	[Body mass index QTL13] (2)	----
612460	100233158	-	16q12.2	[Body mass index QTL14] (2)	----
613444	100859928	-	16p11.2	[Body mass index QTL16] (4)	----
612113	100188883	-	8q24	[Bone mineral density QTL 10] (2)	----
612114	100188884	-	6q25	[Bone mineral density QTL 11] (2)	----
612727	100294717	-	16q23	[Bone mineral density QTL 13] (2)	----
612728	100294718	-	1p33-p32	[Bone mineral density QTL 14] (2)	----
605833	338027	-	1q21-q23	[Bone mineral density QTL 2] (2)	----
606928	246259	-	1p36	[Bone mineral density QTL 3] (2)	----
300536	554316	-	Xq27	[Bone mineral density QTL 4] (2)	----
609354	554315	-	11q23	[Bone mineral density QTL 5] (2)	----
609876	100188797	-	21q22.13-qter	[Bone mineral density QTL 6] (2)	----
612110	100188882	-	13q14	[Bone mineral density QTL 9] (2)	----
610649	100188815	-	8q24	[Bone size quantitative trait locus 3] (2)	----
611920	100188860	-	10q23-q24	[C-reactive protein QTL] (2)	----
604595	54501	-	13q	[Cholesterol level QTL 1] (2)	----
610760	100188817	-	2p24-p22	[Cholesterol level QTL 2] (2)	----
611109	100188835	-	4q32.3	[Cinnamon odor, pleasantness of] (2)	----
606035	619503	-	6q22-q24	[Fasting insulin level quantitative trait locus 1] (2)	----
612108	100499165	-	2q24-q32	[Fasting plasma glucose level QTL 1] (2)	----
613219	100379216	-	7p15-p13	[Fasting plasma glucose level QTL 2] (2)	----
613233	100379217	-	11q21-q22	[Fasting plasma glucose level QTL 3] (2)	----
613462	100499169	-	7p21.2	[Fasting plasma glucose level QTL 4] (2)	----
613460	100499168	-	3q21	[Fasting plasma glucose level QTL 6] (2)	----
139900	338386	-	2p12-q22	[Handedness] (2)	----
609319	100381204	-	6q23	[Hematocrit/hemoglobin quantitative trait locus 1] (2)	----
609320	100381205	-	9q	[Hematocrit/hemoglobin quantitative trait locus 2] (2)	----
613284	100381206	-	22q12-q13	[Hematocrit/hemoglobin quantitative trait locus 3] (2)	----
607053	353127	-	8q23	[High density lipoprotein cholesterol level QTL 2] (2)	----
610239	100188806	-	4q32.3	[High density lipoprotein cholesterol level QTL 4] (2)	----
610761	100188818	-	3q24-q26	[High density lipoprotein cholesterol level QTL 5] (2)	----
612729	100294719	-	8q23	[Lean body mass QTL 1] (2)	----
601694	7839	-	2p21	[Leptin serum levels QTL1] (2)	----
152430	140802	-	4q25	[Longevity 1] (2)	----
606460	100329168	-	6q21	[Longevity 2] (2)	----
612573	100271867	-	12q24.31	[Mean platelet volume QTL1] (2)	----
612574	100271868	-	3p21-p13	[Mean platelet volume QTL2] (2)	----
612575	100271869	-	17q11.2	[Mean platelet volume QTL3] (2)	----
612343	100192307	-	4q22	[Musical aptitude QTL 1] (2)	----
613460	100499168	-	3q21	[Plasma glucose, 2-hour, QTL 1] (2)	----
612795	100302559	-	11q12-q13.1	[Polyunsaturated fatty acids plasma level QTL1] (2)	----
610141	100379215	-	1q23.3	[QT interval, variation in] (2)	----
609116	497662	-	10q26	[Respiratory rhythmicity in sleep] (2)	----
613498	100528025	-	17p13	[Sex hormone-binding blobulin circulating level QTL 1] (2)	----
612271	100190933	-	9p23	[Skin/hair/eye pigmentation 11, blue/nonblue eyes] (2)	----
611724	100188852	-	6p25.3	[Skin/hair/eye pigmentation 8, freckling] (2)	----
609113	550641	-	14q23.2	[Telomere length, mean leukocyte] (2)	----
612306	100190789	-	5q13	[Thyroid-stimulating hormone level QTL 1] (2)	----
613637	100526823	-	5p15	[Tuberculin skin test reactivity QTL] (2)	----
613636	100526790	-	11p14	[Tuberculin skin test reactivity, absence of] (2)	----
612671	100272225	-	6p21	[Uric acid concentration, serum, QTL4] (2)	----
313000	59332	-	Xp22.33	[Visuospatial/perceptual abilities] (2)	----
613290	100381207	-	6p22.3	{?Hearing loss, cisplatin-induced, susceptibility to} (2)	----
606770	171511	-	5p15.2-p14	{Adiponectin, serum level of, QTL2} (2)	----
606771	171512	-	14p11.2-q13	{Adiponectin, serum level of, QTL3} (2)	----
612629	100271698	-	11q23-q24	{Adiponectin, serum level of, QTL4} (2)	----
613836	100653375	-	16q23.3	{Adiponectin, serum level of, QTL5] (2)	----
612448	100233147	-	8q24.13-q24.22	{Age-related hearing impairment 1} (2)	----
612976	100302721	-	3p26.1-p25.1	{Age-related hearing impairment 2} (2)	----
612367	100196914	-	1p36	{Alkaline phosphatase, plasma level of, QTL 2} (2)	----
171720	100196909	-	9q34.13	{Alkaline phosphatase, plasma level of, QTL1} (2)	----
612368	100196915	-	6p22	{Alkaline phosphatase, plasma level of, QTL3} (2)	----
612369	100196916	-	10q21	{Alkaline phosphatase, plasma level of, QTL4} (2)	----
611073	100188830	-	8p12-q22	{Alzheimer disease 12} (2)	----
300756	100271718	-	Xq21.3	{Alzheimer disease 16} (2)	----
608907	450086	-	19p13.2	{Alzheimer disease 9, late onset, susceptibility to}, 104300 (2)	-Aut-Dom--
611152	100188837	-	1q21	{Alzheimer disease-13} (2)	----
611154	100188754	-	1q25	{Alzheimer disease-14} (2)	----
611155	100188838	-	3q22-q24	{Alzheimer disease-15} (2)	----
611891	100188857	-	9p21	{Aneurysm, familial abdominal 3} (2)	----
612587	100271689	-	8q12.1	{Aneurysm, intracranial berry, 10} (2)	----
611892	100188858	-	9p21	{Aneurysm, intracranial berry, 6} (2)	----
612586	100271688	-	2q33.1	{Aneurysm, intracranial berry, 9} (2)	----
606788	171514	-	1p	{Anorexia nervosa, susceptibility to, 1} (2)	----
608638	431710	-	3q25-q27	{Asperger syndrome susceptibility 1} (2)	----
608631	431711	-	17p13	{Asperger syndrome susceptibility 2} (2)	----
608781	449015	-	1q21-q22	{Asperger syndrome susceptibility 3} (2)	----
609954	100188800	-	3p24-p21	{Asperger syndrome susceptibility 4} (2)	----
609958	100188801	-	2p16	{Asthma-related traits, susceptibility to, 3} (2)	----
610906	100188823	-	1p31	{Asthma-related traits, susceptibility to, 4} (2)	----
611403	100188840	-	17q21	{Asthma-related traits, susceptibility to, 6} (2)	----
613207	100415896	-	9q33	{Asthma-related traits, susceptibility to, 8} (2)	----
611494	100188842	-	4q25	{Atrial fibrillation, familial, 5} (2)	----
612311	100190790	-	2q21.1	{Attention deficit-hyperactivity disorder, susceptibility to, 5} (2)	----
612312	100190791	-	13q12.11	{Attention deficit-hyperactivity disorder, susceptibility to, 6} (2)	----
608903	450087	-	16p13	{Attention deficit-hyperactivity disorder}, 143465 (2)	-Aut-Dom--
608904	450088	-	17p11	{Attention deficit-hyperactivity disorder}, 143465 (2)	-Aut-Dom--
608905	450089	-	6q12	{Attention deficit-hyperactivity disorder}, 143465 (2)	-Aut-Dom--
608906	450090	-	5p13	{Attention deficit-hyperactivity disorder}, 143465 (2)	-Aut-Dom--
610836	100188820	-	1q41-q42	{Autism susceptibility 11} (2)	----
610838	100188314	-	21p13-q11	{Autism susceptibility 12} (2)	----
610908	100188317	-	12q14.2	{Autism susceptibility 13} (2)	----
611913	100187724	-	16p11.2	{Autism susceptibility 14A} (2)	----
209850	100188832	-	7q22	{Autism susceptibility 1} (2)	----
608049	387577	-	13q14.2-q14.1	{Autism susceptibility 3} (2)	----
608636	-	-	15q11	{Autism susceptibility 4} (2)	----
606053	94313	-	2q	{Autism susceptibility 5} (2)	----
609378	554314	-	17q11	{Autism susceptibility 6} (2)	----
610676	100188816	-	17q21	{Autism susceptibility 7} (2)	----
607373	282553	-	3q25-q27	{Autism susceptibility 8} (2)	----
300830	100529118	-	Xp22.11	{Autism susceptibility, X-linked 4} (4)	----
614671	100909384	-	16p11.2	{Autism, susceptibility to, 14B} (2)	----
609400	619405	-	4q13-q21	{Autoimmune disease, susceptibility to, 4} (2)	----
611598	100188846	-	4q27	{Autoimmune disease, susceptibility to, 5} (2)	----
608173	387578	-	6p11	{Autoimmune thyroid disease, susceptibility to, 1} (2)	----
608174	387579	-	5q31-q33	{Autoimmune thyroid disease, susceptibility to, 2} (2)	----
608176	387581	-	10q	{Autoimmune thyroid disease, susceptibility to, 4} (2)	----
605462	100307118	-	1p36	{Basal cell carcinoma, susceptibility to, 1} (2)	----
613058	100307119	-	1q42	{Basal cell carcinoma, susceptibility to, 2} (2)	----
613059	100307120	-	5p15.33	{Basal cell carcinoma, susceptibility to, 3} (2)	----
613061	100307121	-	12q13	{Basal cell carcinoma, susceptibility to, 4} (2)	----
613062	100307122	-	9p21	{Basal cell carcinoma, susceptibility to, 5} (2)	----
613063	100307123	-	7q32	{Basal cell carcinoma, susceptibility to, 6} (2)	----
613007	100303716	-	6p21.3	{Biliary cirrhosis, primary, 2} (2)	----
613008	100303717	-	1p31.2	{Biliary cirrhosis, primary, 3} (2)	----
609657	100188794	-	5q	{Bone size QTL} (2)	----
609656	100188793	-	17q23	{Bone size QTL} (2)	----
607499	337893	-	10p	{Bulimia nervosa, susceptibility to} (2)	----
609026	493862	-	6p12-q12	{Cataract, age-related cortical, susceptibility to} (2)	----
612008	100188872	-	3q25-q26	{Celiac disease, susceptibility to, 10} (2)	----
612009	100188873	-	3q28	{Celiac disease, susceptibility to, 11} (2)	----
612010	100188874	-	6q25.3	{Celiac disease, susceptibility to, 12} (2)	----
612011	100188875	-	12q24	{Celiac disease, susceptibility to, 13} (2)	----
607202	338332	-	15q11-q13	{Celiac disease, susceptibility to, 5} (2)	----
611598	100188846	-	4q27	{Celiac disease, susceptibility to, 6} (2)	----
612005	100301522	-	1q31	{Celiac disease, susceptibility to, 7} (2)	----
612006	100188870	-	2q11-q12	{Celiac disease, susceptibility to, 8} (2)	----
612007	100188871	-	3p21	{Celiac disease, susceptibility to, 9} (2)	----
215400	121775	-	7q33	{Chordoma, susceptibility to} (4)	----
612591	100271691	-	19q13.1	{Colorectal cancer, susceptibility to, 10} (2)	----
612592	100271692	-	20p12.3	{Colorectal cancer, susceptibility to, 11} (2)	----
611469	100188841	-	8q24	{Colorectal cancer, susceptibility to, 2} (2)	----
612230	100188887	-	10p14	{Colorectal cancer, susceptibility to, 5} (2)	----
612231	100187710	-	8q23	{Colorectal cancer, susceptibility to, 6} (2)	----
612232	100187711	-	11q23	{Colorectal cancer, susceptibility to, 7} (2)	----
612589	100271690	-	14q22.2	{Colorectal cancer, susceptibility to, 8} (2)	----
612590	100329169	-	16q22.1	{Colorectal cancer, susceptibility to, 9} (2)	----
608316	387584	-	2q21.1-q22	{Coronary heart disease, susceptibility to, 2} (2)	----
300464	387573	-	Xq23-q26	{Coronary heart disease, susceptibility to, 3} (2)	----
608318	387585	-	14q32	{Coronary heart disease, susceptibility to, 4} (2)	----
611139	100188836	-	9p21	{Coronary heart disease, susceptibility to, 8} (2)	----
612030	100188877	-	8p22	{Coronary heart disease, susceptibility to, 9} (2)	----
607339	338334	-	16pter-p13	{Coronary heart disease, susceptibility to} (2)	----
603165	64069	-	3q21	{Dermatitis, atopic, susceptibility to, 1} (2)	----
605804	117187	-	20p	{Dermatitis, atopic, susceptibility to, 3} (2)	----
605805	-	-	17q25.3	{Dermatitis, atopic, susceptibility to, 4} (2)	----
605844	117188	-	13q12-q14	{Dermatitis, atopic, susceptibility to, 5} (2)	----
605845	114477	-	5q31-q33	{Dermatitis, atopic, susceptibility to, 6} (2)	----
613064	100310755	-	11q13.5	{Dermatitis, atopic, susceptibility to, 7} (2)	----
610155	-	-	2q24.3	{Diabetes mellitus, insulin-dependent, 19} (2)	----
612521	-	-	6q25	{Diabetes mellitus, insulin-dependent, 21} (2)	----
612622	100271697	-	4q27	{Diabetes mellitus, insulin-dependent, 23} (2)	----
613006	100303715	-	10q23.31	{Diabetes mellitus, insulin-dependent, 24} (2)	----
300136	8245	-	Xp11	{Diabetes mellitus, insulin-dependent, X-linked} (2)	----
222100	-	-	6p21.3	{Diabetes mellitus, insulin-dependent-1} (2)	----
131200	100188863	-	10q26	{Endometriosis, susceptibility to, 1} (2)	----
606972	353124	-	14q23	{Epilepsy, idiopathic generalized, susceptibility to, 2} (2)	----
608762	432400	-	9q32-q33	{Epilepsy, idiopathic generalized, susceptibility to, 3} (2)	----
614280	100750238	-	2q33-q36	{Epilepsy, juvenile myoclonic, susceptiblity to, 9} (2)	----
610247	100302511	-	7q11.2	{Esophagitis, eosinophilic, 1} (2)	----
613412	100499167	-	5q22	{Esophagitis, eosinophilic, 2} (2)	----
613282	100380876	-	22q13	{Fatty liver disease, nonalcoholic, susceptibility to, 1} (2)	----
613387	100462725	-	11q23	{Fatty liver disease, nonalcoholic, susceptibility to, 2} (2)	----
613024	100306940	-	6p21.33	{Follicular lymphoma, susceptibility to, 1} (2)	----
608875	474334	-	14q32	{Gene expression, variation in, QTL} (2)	----
608878	474333	-	20q13	{Gene expression, variation in, QTL} (2)	----
607248	338030	-	15q23-q26.3	{Glioma susceptibility 4} (2)	----
613030	100415894	-	9p21.3	{Glioma susceptibility 5} (2)	----
613031	100415895	-	20q13.33	{Glioma susceptibility 6} (2)	----
613033	100316847	-	5p15.33	{Glioma susceptibility 8} (2)	----
275000	100312954	-	14q31	{Graves disease, susceptibility to, 1} (2)	----
603388	50976	-	20q13.11	{Graves disease, susceptibility to, 2} (2)	----
300351	117189	-	Xp11	{Graves disease, susceptibility to, X-linked} (2)	----
604201	53366	-	6q22-q23	{Hepatic fibrosis susceptibility due to Schistosoma mansoni infection} (2)	----
607687	353125	-	16q24.1	{High density lipoprotein cholesterol, low serum, 3} (2)	----
600156	404720	-	9q31	{Hirschsprung disease, susceptibility to, 5} (2)	----
606874	246321	-	3p21	{Hirschsprung disease, susceptibility to, 6} (2)	----
606875	246322	-	19q12	{Hirschsprung disease, susceptibility to, 7} (2)	----
608462	404719	-	16q23	{Hirschsprung disease, susceptibility to, 8} (2)	----
611644	100188850	-	4q31.3-q32.3	{Hirschsprung disease, susceptibility to, 9} (2)	----
300221	50829	-	Xpter-p22.32	{Hodgkin disease susceptibility, pseudoautosomal} (2)	----
610948	100188825	-	3p14.1-q12.3	{Hypertension, essential, susceptibility to, 7} (2)	----
611014	100188321	-	18q21.2	{Hypertension, essential, susceptibility to, 8} (2)	----
145750	56797	-	15q11.2-q13.1	{Hypertriglyceridemia, susceptibility to} (2)	----
300856	100689214	-	Xp11.22	{Hypospadias 4, X-linked, susceptibilty to} (2)	----
613944	100653384	-	2q36	{IgA nephropathy, susceptibility to, 2} (2)	----
191390	100529151	-	7q22	{Inflammatory bowel disease 11} (2)	----
612241	100188952	-	3p21.3	{Inflammatory bowel disease 12} (2)	----
612255	100190929	-	10q21	{Inflammatory bowel disease 15} (2)	----
612259	100190930	-	9q32	{Inflammatory bowel disease 16} (2)	----
612262	100190931	-	5p13.1	{Inflammatory bowel disease 18} (2)	----
612288	100190788	-	10q23-q24	{Inflammatory bowel disease 20} (2)	----
612354	100192312	-	18p11	{Inflammatory bowel disease 21} (2)	----
612380	100240732	-	17q21.2	{Inflammatory bowel disease 22} (2)	----
612381	100240733	-	1q32.1	{Inflammatory bowel disease 23} (2)	----
612566	100270798	-	20q13	{Inflammatory bowel disease 24} (2)	----
612639	100271838	-	12q15	{Inflammatory bowel disease 26} (2)	----
612796	100302059	-	13q13.3	{Inflammatory bowel disease 27} (2)	----
603783	100462721	-	4p16-q34	{Intelligence QTL1} (2)	----
610295	100462723	-	2q24.1-q31.1	{Intelligence QTL3} (2)	----
610294	100462722	-	6p25.3-p22.3	{Intelligence QTL3} (2)	----
608207	387582	-	22q12	{Kala-azar, susceptibility to} (2)	----
308905	100188775	-	Xp11	{Leber optic atrophy, susceptibility to} (2)	----
609888	81861	-	10p13	{Leprosy, paucibacillary type, susceptibility to} (2)	----
613407	100499166	-	13q14.11	{Leprosy, susceptiblity to, 6} (2)	----
613067	100310786	-	7p12.2	{Leukemia, acute lymphoblastic, susceptibility to, 2} (2)	----
613065	100310785	-	10q21	{Leukemia, acute lymphocytic, susceptibility to, 1} (2)	----
612558	100270643	-	6p25	{Leukemia, chronic lymphocytic susceptibility to, 4} (2)	----
612559	100270644	-	11q24.1	{Leukemia, chronic lymphocytic susceptibility to, 5} (2)	----
609630	100188791	-	11q13.3	{Leukemia, chronic lymphocytic, susceptibility to, 1} (2)	----
109543	8101	-	13q14	{Leukemia, chronic lymphocytic, susceptibility to, 2} (2)	----
612557	100270642	-	9q34.1	{Leukemia, chronic lymphocytic, susceptibility to, 3} (2)	----
612571	100271687	-	5p15.33	{Lung cancer susceptibility 3} (2)	----
[truncated: 4,146 more rows]
